# Supplementary material for: Metagenomic analysis of the honey bee queen microbiome reveals low bacterial diversity and Caudoviricetes phages
Source: mSystems. 2024 Jan 23;9(2):e01182-23. doi: 10.1128/msystems.01182-23 (PMC10878037; doi:10.1128/msystems.01182-23)
Supplement: List S1 — Listed spacers from microbiome members. [file msystems.01182-23-s0001.fasta]

List S1: File with listed spacers from microbiome members.
>bin1_k141_378266spacer1
TACATCGTTACTCAACCTAACGATAAAGCCCG
>bin1_k141_378266spacer2
GCAAAGCAAAGTTGGAGGTGACCAGTGAGTAAA
>bin1_k141_378266spacer3
TATATATGAAATTATAAATAGCATGGTTTTTT
>bin1_k141_378266spacer4
GGTGACGCTGTTGTTTACGCCAGCCATCGGGC
>bin1_k141_378266spacer5
TCATCCGCCTGGCCCCGGCGTTCTGCCATGAC
>bin1_k141_378266spacer6
AGTACGCCCGCTTGTGCTAAAAGCTTGTCAAA
>bin1_k141_378266spacer7
AAAACTACGGCAACCGATTTAGGCGAGCCTGG
>bin1_k141_190616spacer1 
TGAATCGTAGCGTTTGCCCGCGCACGCCTCGC
>bin5_k141_97671spacer1
AGATGATGTATTGGTGCAACCAACACTACC
>bin5_k141_97671spacer2
TTTATCTCTGAAACATAAACATATTCGGCT
>bin5_k141_97671spacer3
TTCTATATCGTCAAGGGTTAACTTCCTTTGA
>bin5_k141_97671spacer4
TGTTGGATATGCAACCAGTTTCGATTTCAC
>bin5_k141_97671spacer5
TCGTTTAAATGCTTTAACATAACGAGAGCT
>bin5_k141_97671spacer6
ATTATGTAGGAGGCATTAAAGTTAATGATG
>bin5_k141_97671spacer7
TGTTCGTTCAACTTCATTAAGTGGCAAGCT
>bin5_k141_97671spacer8
TTCGTCTGAATTATAAATACGATTAAATGG
>bin5_k141_97671spacer9
CGTTTTCCCAACGCGATAAACGTCCTTTTG
>bin5_k141_106463spacer1
ATACTTGCATACATTAATGCAGGTATGCTA
>bin5_k141_106463spacer2
AACGCACGTATATTGACAGCGATCATTTTT
>bin5_k141_106463spacer3
CTAAAAAAGCTGGAGATCTGCAACAGACTT
>bin5_k141_193997spacer1
AGCCACCTTAACTTTAACAGGCTTCATCTTAGGCATC
>bin5_k141_286774spacer1
CCCGTTTAGCAGTCACACTCATTGCTGCAC
>bin5_k141_286774spacer2
GAAGTGTGAAGCCAACTGAGTCTCTTAATT
>bin5_k141_286774spacer3
TCATTAGACATGCTCTTCACCTTCTTTACA
>bin5_k141_286774spacer4
CACCTTAATCATTCCTTATTACATCAACCC
>bin5_k141_286774spacer5
TTCACAAAGTAGACCAAAAAAGCTCTGGCA
>bin5_k141_286774spacer6
TCAAAGGATAAATGTACAGGATGCTTCAGT
>bin6_k141_233949spacer1
ATTGGGCCAAACGTAAAAGAAGGTATATCTGTTC
>bin6_k141_233949spacer2
CATGTGATTCTCTTTTTGGGCTTATGATTAGTTC
>bin6spacer1
GACTATTACGTAACCCTGATAATACACATGGTTC
>bin7_k141_175524spacer1
TGAACCGGAAATACACTTCCAACAGGTGAATATTTGGG
>bin7_k141_175524spacer2
TGAACCGTGGCGGCTACCACCACATCCCCTGCTGCCCT
>bin7_k141_313798spacer1
GGCGGTCTGAACGGGCTGAAACGGATTGACCC
>bin7_k141_313798spacer2
TATACGCCTATTACGACATGCGCCATGCCGAG
>bin7_k141_313798spacer3
CGGACGCAGCCTCTCCCCTCGCACGGGAAGAG
>bin7_k141_313798spacer4
GGCGGCGACCTTGGCGGCCTGACAAAGGCCCT
>bin7_k141_442207spacer1
GAATATCGGCCATCACGTCAAGCTGTTTCA
>bin7_k141_446709spacer1
ACCGCAGGGCCTGTCCCCGCCAACGACAACCCGGTG
