# Supplementary material for: Metagenomic analysis of the honey bee queen microbiome reveals low bacterial diversity and Caudoviricetes phages
Source: mSystems. 2024 Jan 23;9(2):e01182-23. doi: 10.1128/msystems.01182-23 (PMC10878037; doi:10.1128/msystems.01182-23)
Supplement: Tables S1 to S8 — Supplementary tables of MAG contamination, completeness, and other details. [file msystems.01182-23-s0007.xlsx]

## Sheet: Table S1
Table S1: Metadata and sequencing statistics for each library from each queen sample.
Sample	Raw_read_pairs	Trimmed_read_pairs	Library_size(1-0 norm factor)	Age	Queen_source	State	City	Status	Ovary_size	Ovary_mass_mg	Management
A0004	18008981	14772849	0.4414	0	RR	Pennsylvania	Slatington	Healthy	big	110	Conventional
A0005	18345591	14994330	0.448018	0	FBM	Pennsylvania	Dallas	Failed	medium	61	Chemical-free
A0008	23527006	19273248	0.575868	0	RR	Pennsylvania	Bernville	Healthy	big	101	Conventional
A0012	19902854	16417626	0.490545	0	RR	Pennsylvania	Bernville	Failed	medium	86	Conventional
A0013	21636102	17550324	0.524389	0	FBM	Pennsylvania	Dallas	Healthy	big	114	Chemical-free
A0014	16032354	13145592	0.392779	0	RR	Pennsylvania	Dallas	Failed	big	128	IPM
A0019	21462814	17631374	0.526811	0	FBM	Pennsylvania	Dallas	Failed	medium	82	Chemical-free
A0021	16697440	13724538	0.410078	0	RR	Pennsylvania	Slatington	Healthy	big	107	IPM
A0029	10089726	7408915	0.221372	0	GVA	British_Columbia	Vancouver	Failed	medium	52	Conventional
A0032	25293588	19183833	0.573197	1	Unknown	British_Columbia	Vancouver	Healthy	medium	48	Conventional
A0036	21455670	16375042	0.489273	0	GVA	British_Columbia	Vancouver	Failed	medium	70	Conventional
A0037	31726005	23295360	0.696046	1	GVA	British_Columbia	Vancouver	Failed	medium	86	Conventional
A0038	23442828	17795383	0.531711	1	GVA	British_Columbia	Vancouver	Failed	small	39	Conventional
A0040	43573699	33468143	1	1	Unknown	British_Columbia	Vancouver	Healthy	medium	54	Conventional
A0041	22289777	16881316	0.5044	1	Unknown	British_Columbia	Vancouver	Healthy	medium	57	Conventional
A0049	22287515	16882003	0.50442	1	GVA	British_Columbia	Vancouver	Failed	medium	48	Conventional
A0059	21118440	16071208	0.480194	0	GVA	British_Columbia	Vancouver	Healthy	medium	50	Conventional
A0063	23820339	17953947	0.536449	0	Arataki	British_Columbia	Vancouver	Healthy	small	42	Conventional

## Sheet: Table S2
Table S2: Contig statistics and taxonomic affiliation.
contig	length	taxid_method	taxa1	taxa2	taxa3
k141_96738	1724	BlastX	Halorubrum saccharovorum DSM 1137	euryarchaeotes	Archaea
k141_321623	520	BlastX	Salmonella enterica;Salmonella enterica subsp. arizonae serovar 56:z4	enterobacteria	Bacteria
k141_159436	4476	BlastX	[Pantoea] beijingensis	enterobacteria	Bacteria
k141_386571	777	BlastX	Acetobacter lambici	a-proteobacteria	Bacteria
k141_429776	8766	BlastX	Acetobacter papayae;Acetobacter papayae JCM 25143	a-proteobacteria	Bacteria
k141_318123	1552	BlastX	Acetobacter pasteurianus	a-proteobacteria	Bacteria
k141_191082	586	BlastX	Acetobacter pasteurianus;Acetobacter pasteurianus NBRC 3284;Acetobacter pasteurianus NBRC 3279	a-proteobacteria	Bacteria
k141_260193	1314	BlastX	Acetobacter persici	a-proteobacteria	Bacteria
k141_36866	1241	BlastX	Acetobacter persici	a-proteobacteria	Bacteria
k141_405702	21829	BlastX	Acetobacter persici	a-proteobacteria	Bacteria
k141_387608	626	BlastX	Acetobacter pomorum DM001	a-proteobacteria	Bacteria
k141_455155	2825	BlastX	Acetobacter pomorum DM001	a-proteobacteria	Bacteria
k141_225080	4506	BlastX	Acetobacter senegalensis DSM 18889	a-proteobacteria	Bacteria
k141_1106	704	BlastX	Acetobacter sp.	a-proteobacteria	Bacteria
k141_167794	603	BlastX	Acetobacter sp.	a-proteobacteria	Bacteria
k141_138550	538	BlastX	Acetobacter;Acetobacter pomorum;Acetobacter oryzifermentans;Acetobacter sp. DmW_125;Acetobacter sp. DmW_125126;Acetobacter sp. DmW_125131;Acetobacter sp. DmW_125134;Acetobacter sp. DmW_125127;Acetobacter sp. DmW_125128;Acetobacter sp. DmW_125124	a-proteobacteria	Bacteria
k141_342244	3789	BlastX	Acetobacteraceae bacterium	a-proteobacteria	Bacteria
k141_229665	11537	BlastX	Acetobacteraceae;Bombella apis;Bombella sp.;Parasaccharibacter sp. TMW2.1882;Parasaccharibacter sp. TMW2.1885;Parasaccharibacter sp. TMW2.1890;Parasaccharibacter sp. TMW 2.1884;Bombella sp. ESL0368;Bombella sp. ESL0380	a-proteobacteria	Bacteria
k141_199374	10295	BlastX	Acetobacteraceae;Bombella apis;Parasaccharibacter sp. TMW 2.1891	a-proteobacteria	Bacteria
k141_446617	16955	BlastX	Acetobacteraceae;Bombella apis;Parasaccharibacter sp. TMW2.1882;Parasaccharibacter sp. TMW2.1885;Parasaccharibacter sp. TMW2.1890;Parasaccharibacter sp. TMW 2.1891;Bombella sp. ESL0380;Bombella sp. ESL0387	a-proteobacteria	Bacteria
k141_454462	1984	BlastX	Acetobacteraceae;Bombella apis;Parasaccharibacter sp. TMW2.1890;Parasaccharibacter sp. TMW 2.1884;Parasaccharibacter sp. TMW 2.1891	a-proteobacteria	Bacteria
k141_11759	31912	BlastX	Acetobacteraceae;Bombella apis;Parasaccharibacter sp. TMW2.1890;Parasaccharibacter sp. TMW 2.1886;Parasaccharibacter sp. TMW 2.1888;Bombella sp. ESL0387	a-proteobacteria	Bacteria
k141_407037	26431	BlastX	Acetobacteraceae;Parasaccharibacter apium;Bombella apis;Bombella sp.;Parasaccharibacter sp. TMW 2.1884;Parasaccharibacter sp. TMW 2.1888;Bombella sp. ESL0368;Bombella sp. ESL0380;Bombella sp. ESL0387	a-proteobacteria	Bacteria
k141_176583	23675	BlastX	Acetobacteraceae;Parasaccharibacter apium;Bombella apis;Bombella sp.;Parasaccharibacter sp. TMW2.1882;Parasaccharibacter sp. TMW2.1885;Parasaccharibacter sp. TMW 2.1884;Parasaccharibacter sp. TMW 2.1886;Parasaccharibacter sp. TMW 2.1891;Bombella sp. ESL0368	a-proteobacteria	Bacteria
k141_308358	3462	BlastX	Acetobacteraceae;Parasaccharibacter apium;Bombella apis;Bombella sp.;Parasaccharibacter sp. TMW2.1882;Parasaccharibacter sp. TMW2.1885;Parasaccharibacter sp. TMW2.1890;Parasaccharibacter sp. TMW 2.1884;Parasaccharibacter sp. TMW 2.1886;Parasaccharibacter sp. TMW 2.1891;Bombella sp. ESL0368;Bombella sp. ESL0380;Bombella sp. ESL0387	a-proteobacteria	Bacteria
k141_419887	17611	BlastX	Acetobacteraceae;Parasaccharibacter apium;Bombella apis;Bombella sp.;Parasaccharibacter sp. TMW2.1882;Parasaccharibacter sp. TMW2.1885;Parasaccharibacter sp. TMW2.1890;Parasaccharibacter sp. TMW 2.1884;Parasaccharibacter sp. TMW 2.1886;Parasaccharibacter sp. TMW 2.1891;Bombella sp. ESL0368;Bombella sp. ESL0380;Bombella sp. ESL0387	a-proteobacteria	Bacteria
k141_261409	4599	BlastX	Acetobacteraceae;Parasaccharibacter apium;Bombella apis;Bombella sp.;Parasaccharibacter sp. TMW2.1882;Parasaccharibacter sp. TMW2.1885;Parasaccharibacter sp. TMW2.1890;Parasaccharibacter sp. TMW 2.1884;Parasaccharibacter sp. TMW 2.1886;Parasaccharibacter sp. TMW 2.1891;Parasaccharibacter sp. TMW 2.1888;Bombella sp. ESL0368;Bombella sp. ESL0380;Bombella sp. ESL0387	a-proteobacteria	Bacteria
k141_311811	2117	BlastX	Acetobacteraceae;Parasaccharibacter apium;Bombella apis;Bombella sp.;Parasaccharibacter sp. TMW2.1882;Parasaccharibacter sp. TMW2.1885;Parasaccharibacter sp. TMW2.1890;Parasaccharibacter sp. TMW 2.1884;Parasaccharibacter sp. TMW 2.1886;Parasaccharibacter sp. TMW 2.1891;Parasaccharibacter sp. TMW 2.1888;Bombella sp. ESL0368;Bombella sp. ESL0380;Bombella sp. ESL0387	a-proteobacteria	Bacteria
k141_90741	34241	BlastX	Acetobacteraceae;Parasaccharibacter apium;Bombella apis;Bombella sp.;Parasaccharibacter sp. TMW2.1882;Parasaccharibacter sp. TMW2.1885;Parasaccharibacter sp. TMW2.1890;Parasaccharibacter sp. TMW 2.1884;Parasaccharibacter sp. TMW 2.1886;Parasaccharibacter sp. TMW 2.1891;Parasaccharibacter sp. TMW 2.1888;Bombella sp. ESL0368;Bombella sp. ESL0387	a-proteobacteria	Bacteria
k141_52440	51150	BlastX	Acetobacteraceae;Parasaccharibacter apium;Bombella apis;Bombella sp.;Parasaccharibacter sp. TMW2.1882;Parasaccharibacter sp. TMW2.1885;Parasaccharibacter sp. TMW2.1890;Parasaccharibacter sp. TMW 2.1884;Parasaccharibacter sp. TMW 2.1886;Parasaccharibacter sp. TMW 2.1891;Parasaccharibacter sp. TMW 2.1888;Bombella sp. ESL0387	a-proteobacteria	Bacteria
k141_172420	19555	BlastX	Acetobacteraceae;Parasaccharibacter apium;Bombella apis;Bombella sp.;Parasaccharibacter sp. TMW2.1882;Parasaccharibacter sp. TMW2.1885;Parasaccharibacter sp. TMW2.1890;Parasaccharibacter sp. TMW 2.1884;Parasaccharibacter sp. TMW 2.1891;Parasaccharibacter sp. TMW 2.1888;Bombella sp. ESL0368;Bombella sp. ESL0380;Bombella sp. ESL0387	a-proteobacteria	Bacteria
k141_364291	23848	BlastX	Acetobacteraceae;Parasaccharibacter apium;Bombella apis;Bombella sp.;Parasaccharibacter sp. TMW2.1882;Parasaccharibacter sp. TMW2.1885;Parasaccharibacter sp. TMW2.1890;Parasaccharibacter sp. TMW 2.1884;Parasaccharibacter sp. TMW 2.1891;Parasaccharibacter sp. TMW 2.1888;Bombella sp. ESL0368;Bombella sp. ESL0380;Bombella sp. ESL0387	a-proteobacteria	Bacteria
k141_437953	13025	BlastX	Acetobacteraceae;Parasaccharibacter apium;Bombella apis;Bombella sp.;Parasaccharibacter sp. TMW2.1882;Parasaccharibacter sp. TMW2.1885;Parasaccharibacter sp. TMW2.1890;Parasaccharibacter sp. TMW 2.1884;Parasaccharibacter sp. TMW 2.1891;Parasaccharibacter sp. TMW 2.1888;Bombella sp. ESL0368;Bombella sp. ESL0380;Bombella sp. ESL0387	a-proteobacteria	Bacteria
k141_266767	570	BlastX	Acetobacteraceae;Parasaccharibacter apium;Bombella apis;Bombella sp.;Parasaccharibacter sp. TMW2.1882;Parasaccharibacter sp. TMW2.1885;Parasaccharibacter sp. TMW2.1890;Parasaccharibacter sp. TMW 2.1886;Bombella sp. ESL0380;Bombella sp. ESL0387	a-proteobacteria	Bacteria
k141_199074	17823	BlastX	Acetobacteraceae;Parasaccharibacter apium;Bombella apis;Bombella sp.;Parasaccharibacter sp. TMW2.1882;Parasaccharibacter sp. TMW2.1885;Parasaccharibacter sp. TMW2.1890;Parasaccharibacter sp. TMW 2.1886;Bombella sp. ESL0387	a-proteobacteria	Bacteria
k141_233602	8033	BlastX	Acetobacteraceae;Parasaccharibacter apium;Bombella apis;Bombella sp.;Parasaccharibacter sp. TMW2.1882;Parasaccharibacter sp. TMW2.1885;Parasaccharibacter sp. TMW2.1890;Parasaccharibacter sp. TMW 2.1886;Parasaccharibacter sp. TMW 2.1888	a-proteobacteria	Bacteria
k141_415340	39031	BlastX	Acetobacteraceae;Parasaccharibacter apium;Bombella apis;Bombella sp.;Parasaccharibacter sp. TMW2.1882;Parasaccharibacter sp. TMW2.1885;Parasaccharibacter sp. TMW2.1890;Parasaccharibacter sp. TMW 2.1891;Parasaccharibacter sp. TMW 2.1888;Bombella sp. ESL0380	a-proteobacteria	Bacteria
k141_118018	7583	BlastX	Acetobacteraceae;Parasaccharibacter apium;Bombella apis;Bombella sp.;Parasaccharibacter sp. TMW2.1890;Parasaccharibacter sp. TMW 2.1884;Parasaccharibacter sp. TMW 2.1886;Parasaccharibacter sp. TMW 2.1891	a-proteobacteria	Bacteria
k141_312561	10943	BlastX	Acetobacteraceae;Parasaccharibacter apium;Bombella apis;Parasaccharibacter sp. TMW 2.1884;Parasaccharibacter sp. TMW 2.1886;Bombella sp. ESL0368;Bombella sp. ESL0380	a-proteobacteria	Bacteria
k141_168188	4002	BlastX	Acetobacteraceae;Parasaccharibacter apium;Bombella apis;Parasaccharibacter sp. TMW 2.1891;Bombella sp. ESL0380	a-proteobacteria	Bacteria
k141_49030	32143	BlastX	Acetobacteraceae;Parasaccharibacter apium;Bombella apis;Parasaccharibacter sp. TMW 2.1891;Bombella sp. ESL0380	a-proteobacteria	Bacteria
k141_222356	1154	BlastX	Acetobacteraceae;Parasaccharibacter apium;Bombella apis;Parasaccharibacter sp. TMW2.1882;Parasaccharibacter sp. TMW2.1885;Parasaccharibacter sp. TMW2.1890;Bombella sp. ESL0387	a-proteobacteria	Bacteria
k141_212103	8690	BlastX	Acetobacteraceae;Parasaccharibacter apium;Bombella apis;Parasaccharibacter sp. TMW2.1882;Parasaccharibacter sp. TMW2.1885;Parasaccharibacter sp. TMW2.1890;Parasaccharibacter sp. TMW 2.1884;Bombella sp. ESL0368;Bombella sp. ESL0380	a-proteobacteria	Bacteria
k141_268266	8975	BlastX	Acetobacteraceae;Parasaccharibacter apium;Bombella apis;Parasaccharibacter sp. TMW2.1882;Parasaccharibacter sp. TMW2.1885;Parasaccharibacter sp. TMW2.1890;Parasaccharibacter sp. TMW 2.1888;Bombella sp. ESL0387	a-proteobacteria	Bacteria
k141_247187	51736	BlastX	Acetobacteraceae;Parasaccharibacter apium;Bombella apis;Parasaccharibacter sp. TMW2.1882;Parasaccharibacter sp. TMW2.1885;Parasaccharibacter sp. TMW2.1890;Parasaccharibacter sp. TMW 2.1891;Parasaccharibacter sp. TMW 2.1888;Bombella sp. ESL0387	a-proteobacteria	Bacteria
k141_411919	10877	BlastX	Acetobacteraceae;Parasaccharibacter apium;Bombella apis;Parasaccharibacter sp. TMW2.1885;Parasaccharibacter sp. TMW 2.1884;Parasaccharibacter sp. TMW 2.1886;Bombella sp. ESL0368;Bombella sp. ESL0387	a-proteobacteria	Bacteria
k141_424033	529	BlastX	Acetobacteraceae;Parasaccharibacter apium;Bombella mellum;Bombella sp. ESL0378;Bombella sp. ESL0385;Bombella sp. TMW 2.2543;Bombella sp. TMW 2.2556;Bombella sp. TMW 2.2558;Bombella sp. TMW 2.2559	a-proteobacteria	Bacteria
k141_299158	899	BlastX	Acetobacteraceae;Parasaccharibacter apium;Bombella sp. ESL0378	a-proteobacteria	Bacteria
k141_313407	3179	BlastX	Acetobacteraceae;Parasaccharibacter apium;Bombella sp. ESL0378;Bombella sp. ESL0385	a-proteobacteria	Bacteria
k141_394907	1920	BlastX	Acetobacteraceae;Parasaccharibacter apium;Bombella sp. ESL0378;Bombella sp. ESL0385	a-proteobacteria	Bacteria
k141_81910	1330	BlastX	Acetobacteraceae;Parasaccharibacter apium;Bombella sp. ESL0378;Bombella sp. ESL0385	a-proteobacteria	Bacteria
k141_149694	1066	BlastX	Acetobacteraceae;Parasaccharibacter apium;Bombella sp. ESL0378;Bombella sp. ESL0385;Bombella sp. TMW 2.2556	a-proteobacteria	Bacteria
k141_282262	1280	BlastX	Acetobacteraceae;Parasaccharibacter apium;Bombella sp. ESL0378;Bombella sp. ESL0385;Bombella sp. TMW 2.2556	a-proteobacteria	Bacteria
k141_415450	2017	BlastX	Acetobacteraceae;Parasaccharibacter apium;Bombella sp. ESL0378;Bombella sp. ESL0385;Bombella sp. TMW 2.2556	a-proteobacteria	Bacteria
k141_122299	2757	BlastX	Acetobacteraceae;Parasaccharibacter apium;Bombella sp. ESL0378;Bombella sp. ESL0385;Bombella sp. TMW 2.2556	a-proteobacteria	Bacteria
k141_103409	627	BlastX	Acetobacteraceae;Parasaccharibacter apium;Bombella sp. ESL0378;Bombella sp. ESL0385;Bombella sp. TMW 2.2556;Bombella sp. TMW 2.2558	a-proteobacteria	Bacteria
k141_141570	1792	BlastX	Acetobacteraceae;Parasaccharibacter apium;Bombella sp. ESL0378;Bombella sp. ESL0385;Bombella sp. TMW 2.2556;Bombella sp. TMW 2.2558	a-proteobacteria	Bacteria
k141_145059	2182	BlastX	Acetobacteraceae;Parasaccharibacter apium;Bombella sp. ESL0378;Bombella sp. ESL0385;Bombella sp. TMW 2.2556;Bombella sp. TMW 2.2558	a-proteobacteria	Bacteria
k141_148213	1496	BlastX	Acetobacteraceae;Parasaccharibacter apium;Bombella sp. ESL0378;Bombella sp. ESL0385;Bombella sp. TMW 2.2556;Bombella sp. TMW 2.2558	a-proteobacteria	Bacteria
k141_167990	4287	BlastX	Acetobacteraceae;Parasaccharibacter apium;Bombella sp. ESL0378;Bombella sp. ESL0385;Bombella sp. TMW 2.2556;Bombella sp. TMW 2.2558	a-proteobacteria	Bacteria
k141_173890	954	BlastX	Acetobacteraceae;Parasaccharibacter apium;Bombella sp. ESL0378;Bombella sp. ESL0385;Bombella sp. TMW 2.2556;Bombella sp. TMW 2.2558	a-proteobacteria	Bacteria
k141_195217	558	BlastX	Acetobacteraceae;Parasaccharibacter apium;Bombella sp. ESL0378;Bombella sp. ESL0385;Bombella sp. TMW 2.2556;Bombella sp. TMW 2.2558	a-proteobacteria	Bacteria
k141_210285	529	BlastX	Acetobacteraceae;Parasaccharibacter apium;Bombella sp. ESL0378;Bombella sp. ESL0385;Bombella sp. TMW 2.2556;Bombella sp. TMW 2.2558	a-proteobacteria	Bacteria
k141_235982	2227	BlastX	Acetobacteraceae;Parasaccharibacter apium;Bombella sp. ESL0378;Bombella sp. ESL0385;Bombella sp. TMW 2.2556;Bombella sp. TMW 2.2558	a-proteobacteria	Bacteria
k141_259530	1413	BlastX	Acetobacteraceae;Parasaccharibacter apium;Bombella sp. ESL0378;Bombella sp. ESL0385;Bombella sp. TMW 2.2556;Bombella sp. TMW 2.2558	a-proteobacteria	Bacteria
k141_334144	897	BlastX	Acetobacteraceae;Parasaccharibacter apium;Bombella sp. ESL0378;Bombella sp. ESL0385;Bombella sp. TMW 2.2556;Bombella sp. TMW 2.2558	a-proteobacteria	Bacteria
k141_360230	1138	BlastX	Acetobacteraceae;Parasaccharibacter apium;Bombella sp. ESL0378;Bombella sp. ESL0385;Bombella sp. TMW 2.2556;Bombella sp. TMW 2.2558	a-proteobacteria	Bacteria
k141_363767	522	BlastX	Acetobacteraceae;Parasaccharibacter apium;Bombella sp. ESL0378;Bombella sp. ESL0385;Bombella sp. TMW 2.2556;Bombella sp. TMW 2.2558	a-proteobacteria	Bacteria
k141_384319	540	BlastX	Acetobacteraceae;Parasaccharibacter apium;Bombella sp. ESL0378;Bombella sp. ESL0385;Bombella sp. TMW 2.2556;Bombella sp. TMW 2.2558	a-proteobacteria	Bacteria
k141_407373	1791	BlastX	Acetobacteraceae;Parasaccharibacter apium;Bombella sp. ESL0378;Bombella sp. ESL0385;Bombella sp. TMW 2.2556;Bombella sp. TMW 2.2558	a-proteobacteria	Bacteria
k141_426880	738	BlastX	Acetobacteraceae;Parasaccharibacter apium;Bombella sp. ESL0378;Bombella sp. ESL0385;Bombella sp. TMW 2.2556;Bombella sp. TMW 2.2558	a-proteobacteria	Bacteria
k141_79150	1502	BlastX	Acetobacteraceae;Parasaccharibacter apium;Bombella sp. ESL0378;Bombella sp. ESL0385;Bombella sp. TMW 2.2556;Bombella sp. TMW 2.2558	a-proteobacteria	Bacteria
k141_80131	925	BlastX	Acetobacteraceae;Parasaccharibacter apium;Bombella sp. ESL0378;Bombella sp. ESL0385;Bombella sp. TMW 2.2556;Bombella sp. TMW 2.2558	a-proteobacteria	Bacteria
k141_96314	1433	BlastX	Acetobacteraceae;Parasaccharibacter apium;Bombella sp. ESL0378;Bombella sp. ESL0385;Bombella sp. TMW 2.2556;Bombella sp. TMW 2.2558	a-proteobacteria	Bacteria
k141_319082	3248	BlastX	Acetobacteraceae;Parasaccharibacter apium;Bombella sp. ESL0378;Bombella sp. ESL0385;Bombella sp. TMW 2.2558	a-proteobacteria	Bacteria
k141_441840	867	BlastX	Acetobacteraceae;Parasaccharibacter apium;Bombella sp. ESL0378;Bombella sp. ESL0385;Bombella sp. TMW 2.2558	a-proteobacteria	Bacteria
k141_442423	2699	BlastX	Acetobacteraceae;Parasaccharibacter apium;Bombella sp. ESL0378;Bombella sp. ESL0385;Bombella sp. TMW 2.2558	a-proteobacteria	Bacteria
k141_243013	1972	BlastX	Acetobacteraceae;Parasaccharibacter apium;Bombella sp. ESL0378;Bombella sp. TMW 2.2556;Bombella sp. TMW 2.2558	a-proteobacteria	Bacteria
k141_278394	3321	BlastX	Acetobacteraceae;Parasaccharibacter apium;Bombella sp. ESL0378;Bombella sp. TMW 2.2556;Bombella sp. TMW 2.2558	a-proteobacteria	Bacteria
k141_371105	2824	BlastX	Acetobacteraceae;Parasaccharibacter apium;Bombella sp. ESL0378;Bombella sp. TMW 2.2556;Bombella sp. TMW 2.2558	a-proteobacteria	Bacteria
k141_448217	1078	BlastX	Acetobacteraceae;Parasaccharibacter apium;Bombella sp. ESL0378;Bombella sp. TMW 2.2556;Bombella sp. TMW 2.2558	a-proteobacteria	Bacteria
k141_123744	734	BlastX	Acetobacteraceae;Parasaccharibacter apium;Bombella sp. ESL0378;Bombella sp. TMW 2.2558	a-proteobacteria	Bacteria
k141_260571	6236	BlastX	Acetobacteraceae;Parasaccharibacter apium;Bombella sp. ESL0378;Bombella sp. TMW 2.2558	a-proteobacteria	Bacteria
k141_138060	2427	BlastX	Acetobacteraceae;Parasaccharibacter apium;Bombella sp. ESL0385	a-proteobacteria	Bacteria
k141_212680	2807	BlastX	Acetobacteraceae;Parasaccharibacter apium;Bombella sp. ESL0385	a-proteobacteria	Bacteria
k141_141135	1338	BlastX	Acetobacteraceae;Parasaccharibacter apium;Bombella sp. ESL0385;Bombella sp. TMW 2.2556	a-proteobacteria	Bacteria
k141_303003	2052	BlastX	Acetobacteraceae;Parasaccharibacter apium;Bombella sp. ESL0385;Bombella sp. TMW 2.2556	a-proteobacteria	Bacteria
k141_138855	678	BlastX	Acetobacteraceae;Parasaccharibacter apium;Bombella sp. ESL0385;Bombella sp. TMW 2.2556;Bombella sp. TMW 2.2558	a-proteobacteria	Bacteria
k141_157244	1622	BlastX	Acetobacteraceae;Parasaccharibacter apium;Bombella sp. ESL0385;Bombella sp. TMW 2.2556;Bombella sp. TMW 2.2558	a-proteobacteria	Bacteria
k141_253462	1325	BlastX	Acetobacteraceae;Parasaccharibacter apium;Bombella sp. ESL0385;Bombella sp. TMW 2.2556;Bombella sp. TMW 2.2558	a-proteobacteria	Bacteria
k141_350337	1028	BlastX	Acetobacteraceae;Parasaccharibacter apium;Bombella sp. ESL0385;Bombella sp. TMW 2.2556;Bombella sp. TMW 2.2558	a-proteobacteria	Bacteria
k141_366422	3558	BlastX	Acetobacteraceae;Parasaccharibacter apium;Bombella sp. ESL0385;Bombella sp. TMW 2.2556;Bombella sp. TMW 2.2558	a-proteobacteria	Bacteria
k141_402195	1027	BlastX	Acetobacteraceae;Parasaccharibacter apium;Bombella sp. ESL0385;Bombella sp. TMW 2.2556;Bombella sp. TMW 2.2558	a-proteobacteria	Bacteria
k141_405781	3327	BlastX	Acetobacteraceae;Parasaccharibacter apium;Bombella sp. ESL0385;Bombella sp. TMW 2.2556;Bombella sp. TMW 2.2558	a-proteobacteria	Bacteria
k141_342338	849	BlastX	Acetobacteraceae;Parasaccharibacter apium;Bombella sp. ESL0385;Bombella sp. TMW 2.2556;Bombella sp. TMW 2.2558	a-proteobacteria	Bacteria
k141_84277	2128	BlastX	Acetobacteraceae;Parasaccharibacter apium;Bombella sp. ESL0385;Bombella sp. TMW 2.2558	a-proteobacteria	Bacteria
k141_126540	1161	BlastX	Acetobacteraceae;Parasaccharibacter apium;Bombella sp. TMW 2.2556	a-proteobacteria	Bacteria
k141_203686	925	BlastX	Acetobacteraceae;Parasaccharibacter apium;Bombella sp. TMW 2.2556	a-proteobacteria	Bacteria
k141_394721	1113	BlastX	Acetobacteraceae;Parasaccharibacter apium;Bombella sp. TMW 2.2556	a-proteobacteria	Bacteria
k141_217968	776	BlastX	Acetobacteraceae;Parasaccharibacter apium;Bombella sp. TMW 2.2556;Bombella sp. TMW 2.2558	a-proteobacteria	Bacteria
k141_105505	1784	BlastX	Acetobacteraceae;Parasaccharibacter apium;Bombella sp. TMW 2.2558	a-proteobacteria	Bacteria
k141_110386	816	BlastX	Acetobacteraceae;Parasaccharibacter apium;Bombella sp. TMW 2.2558	a-proteobacteria	Bacteria
k141_115572	1359	BlastX	Acetobacteraceae;Parasaccharibacter apium;Bombella sp. TMW 2.2558	a-proteobacteria	Bacteria
k141_115694	3839	BlastX	Acetobacteraceae;Parasaccharibacter apium;Bombella sp. TMW 2.2558	a-proteobacteria	Bacteria
k141_116427	969	BlastX	Acetobacteraceae;Parasaccharibacter apium;Bombella sp. TMW 2.2558	a-proteobacteria	Bacteria
k141_119032	1678	BlastX	Acetobacteraceae;Parasaccharibacter apium;Bombella sp. TMW 2.2558	a-proteobacteria	Bacteria
k141_122700	602	BlastX	Acetobacteraceae;Parasaccharibacter apium;Bombella sp. TMW 2.2558	a-proteobacteria	Bacteria
k141_123354	1010	BlastX	Acetobacteraceae;Parasaccharibacter apium;Bombella sp. TMW 2.2558	a-proteobacteria	Bacteria
k141_126667	1577	BlastX	Acetobacteraceae;Parasaccharibacter apium;Bombella sp. TMW 2.2558	a-proteobacteria	Bacteria
k141_127500	848	BlastX	Acetobacteraceae;Parasaccharibacter apium;Bombella sp. TMW 2.2558	a-proteobacteria	Bacteria
k141_129294	988	BlastX	Acetobacteraceae;Parasaccharibacter apium;Bombella sp. TMW 2.2558	a-proteobacteria	Bacteria
k141_136680	826	BlastX	Acetobacteraceae;Parasaccharibacter apium;Bombella sp. TMW 2.2558	a-proteobacteria	Bacteria
k141_137247	1039	BlastX	Acetobacteraceae;Parasaccharibacter apium;Bombella sp. TMW 2.2558	a-proteobacteria	Bacteria
k141_138756	2228	BlastX	Acetobacteraceae;Parasaccharibacter apium;Bombella sp. TMW 2.2558	a-proteobacteria	Bacteria
k141_139814	3122	BlastX	Acetobacteraceae;Parasaccharibacter apium;Bombella sp. TMW 2.2558	a-proteobacteria	Bacteria
k141_140718	633	BlastX	Acetobacteraceae;Parasaccharibacter apium;Bombella sp. TMW 2.2558	a-proteobacteria	Bacteria
k141_145556	1018	BlastX	Acetobacteraceae;Parasaccharibacter apium;Bombella sp. TMW 2.2558	a-proteobacteria	Bacteria
k141_15188	2547	BlastX	Acetobacteraceae;Parasaccharibacter apium;Bombella sp. TMW 2.2558	a-proteobacteria	Bacteria
k141_153126	1666	BlastX	Acetobacteraceae;Parasaccharibacter apium;Bombella sp. TMW 2.2558	a-proteobacteria	Bacteria
k141_1543	1740	BlastX	Acetobacteraceae;Parasaccharibacter apium;Bombella sp. TMW 2.2558	a-proteobacteria	Bacteria
k141_154950	581	BlastX	Acetobacteraceae;Parasaccharibacter apium;Bombella sp. TMW 2.2558	a-proteobacteria	Bacteria
k141_156438	1482	BlastX	Acetobacteraceae;Parasaccharibacter apium;Bombella sp. TMW 2.2558	a-proteobacteria	Bacteria
k141_173974	1181	BlastX	Acetobacteraceae;Parasaccharibacter apium;Bombella sp. TMW 2.2558	a-proteobacteria	Bacteria
k141_176201	711	BlastX	Acetobacteraceae;Parasaccharibacter apium;Bombella sp. TMW 2.2558	a-proteobacteria	Bacteria
k141_181056	889	BlastX	Acetobacteraceae;Parasaccharibacter apium;Bombella sp. TMW 2.2558	a-proteobacteria	Bacteria
k141_183535	556	BlastX	Acetobacteraceae;Parasaccharibacter apium;Bombella sp. TMW 2.2558	a-proteobacteria	Bacteria
k141_184761	1249	BlastX	Acetobacteraceae;Parasaccharibacter apium;Bombella sp. TMW 2.2558	a-proteobacteria	Bacteria
k141_186056	795	BlastX	Acetobacteraceae;Parasaccharibacter apium;Bombella sp. TMW 2.2558	a-proteobacteria	Bacteria
k141_189929	1372	BlastX	Acetobacteraceae;Parasaccharibacter apium;Bombella sp. TMW 2.2558	a-proteobacteria	Bacteria
k141_190314	675	BlastX	Acetobacteraceae;Parasaccharibacter apium;Bombella sp. TMW 2.2558	a-proteobacteria	Bacteria
k141_190687	666	BlastX	Acetobacteraceae;Parasaccharibacter apium;Bombella sp. TMW 2.2558	a-proteobacteria	Bacteria
k141_195439	4623	BlastX	Acetobacteraceae;Parasaccharibacter apium;Bombella sp. TMW 2.2558	a-proteobacteria	Bacteria
k141_199604	757	BlastX	Acetobacteraceae;Parasaccharibacter apium;Bombella sp. TMW 2.2558	a-proteobacteria	Bacteria
k141_200737	768	BlastX	Acetobacteraceae;Parasaccharibacter apium;Bombella sp. TMW 2.2558	a-proteobacteria	Bacteria
k141_204889	551	BlastX	Acetobacteraceae;Parasaccharibacter apium;Bombella sp. TMW 2.2558	a-proteobacteria	Bacteria
k141_206962	1600	BlastX	Acetobacteraceae;Parasaccharibacter apium;Bombella sp. TMW 2.2558	a-proteobacteria	Bacteria
k141_21062	2242	BlastX	Acetobacteraceae;Parasaccharibacter apium;Bombella sp. TMW 2.2558	a-proteobacteria	Bacteria
k141_212444	518	BlastX	Acetobacteraceae;Parasaccharibacter apium;Bombella sp. TMW 2.2558	a-proteobacteria	Bacteria
k141_216496	1918	BlastX	Acetobacteraceae;Parasaccharibacter apium;Bombella sp. TMW 2.2558	a-proteobacteria	Bacteria
k141_222538	1772	BlastX	Acetobacteraceae;Parasaccharibacter apium;Bombella sp. TMW 2.2558	a-proteobacteria	Bacteria
k141_223046	1886	BlastX	Acetobacteraceae;Parasaccharibacter apium;Bombella sp. TMW 2.2558	a-proteobacteria	Bacteria
k141_22691	1990	BlastX	Acetobacteraceae;Parasaccharibacter apium;Bombella sp. TMW 2.2558	a-proteobacteria	Bacteria
k141_232181	741	BlastX	Acetobacteraceae;Parasaccharibacter apium;Bombella sp. TMW 2.2558	a-proteobacteria	Bacteria
k141_232397	1180	BlastX	Acetobacteraceae;Parasaccharibacter apium;Bombella sp. TMW 2.2558	a-proteobacteria	Bacteria
k141_234450	893	BlastX	Acetobacteraceae;Parasaccharibacter apium;Bombella sp. TMW 2.2558	a-proteobacteria	Bacteria
k141_235133	1396	BlastX	Acetobacteraceae;Parasaccharibacter apium;Bombella sp. TMW 2.2558	a-proteobacteria	Bacteria
k141_235552	1435	BlastX	Acetobacteraceae;Parasaccharibacter apium;Bombella sp. TMW 2.2558	a-proteobacteria	Bacteria
k141_237583	1118	BlastX	Acetobacteraceae;Parasaccharibacter apium;Bombella sp. TMW 2.2558	a-proteobacteria	Bacteria
k141_239863	563	BlastX	Acetobacteraceae;Parasaccharibacter apium;Bombella sp. TMW 2.2558	a-proteobacteria	Bacteria
k141_241041	1227	BlastX	Acetobacteraceae;Parasaccharibacter apium;Bombella sp. TMW 2.2558	a-proteobacteria	Bacteria
k141_243472	526	BlastX	Acetobacteraceae;Parasaccharibacter apium;Bombella sp. TMW 2.2558	a-proteobacteria	Bacteria
k141_244334	1860	BlastX	Acetobacteraceae;Parasaccharibacter apium;Bombella sp. TMW 2.2558	a-proteobacteria	Bacteria
k141_245237	760	BlastX	Acetobacteraceae;Parasaccharibacter apium;Bombella sp. TMW 2.2558	a-proteobacteria	Bacteria
k141_248865	1078	BlastX	Acetobacteraceae;Parasaccharibacter apium;Bombella sp. TMW 2.2558	a-proteobacteria	Bacteria
k141_249361	3557	BlastX	Acetobacteraceae;Parasaccharibacter apium;Bombella sp. TMW 2.2558	a-proteobacteria	Bacteria
k141_253800	527	BlastX	Acetobacteraceae;Parasaccharibacter apium;Bombella sp. TMW 2.2558	a-proteobacteria	Bacteria
k141_256742	900	BlastX	Acetobacteraceae;Parasaccharibacter apium;Bombella sp. TMW 2.2558	a-proteobacteria	Bacteria
k141_262537	714	BlastX	Acetobacteraceae;Parasaccharibacter apium;Bombella sp. TMW 2.2558	a-proteobacteria	Bacteria
k141_264361	504	BlastX	Acetobacteraceae;Parasaccharibacter apium;Bombella sp. TMW 2.2558	a-proteobacteria	Bacteria
k141_264380	1314	BlastX	Acetobacteraceae;Parasaccharibacter apium;Bombella sp. TMW 2.2558	a-proteobacteria	Bacteria
k141_265950	539	BlastX	Acetobacteraceae;Parasaccharibacter apium;Bombella sp. TMW 2.2558	a-proteobacteria	Bacteria
k141_269728	1929	BlastX	Acetobacteraceae;Parasaccharibacter apium;Bombella sp. TMW 2.2558	a-proteobacteria	Bacteria
k141_271859	2295	BlastX	Acetobacteraceae;Parasaccharibacter apium;Bombella sp. TMW 2.2558	a-proteobacteria	Bacteria
k141_273831	1300	BlastX	Acetobacteraceae;Parasaccharibacter apium;Bombella sp. TMW 2.2558	a-proteobacteria	Bacteria
k141_277187	1027	BlastX	Acetobacteraceae;Parasaccharibacter apium;Bombella sp. TMW 2.2558	a-proteobacteria	Bacteria
k141_278836	2115	BlastX	Acetobacteraceae;Parasaccharibacter apium;Bombella sp. TMW 2.2558	a-proteobacteria	Bacteria
k141_279918	1011	BlastX	Acetobacteraceae;Parasaccharibacter apium;Bombella sp. TMW 2.2558	a-proteobacteria	Bacteria
k141_281161	1651	BlastX	Acetobacteraceae;Parasaccharibacter apium;Bombella sp. TMW 2.2558	a-proteobacteria	Bacteria
k141_285198	747	BlastX	Acetobacteraceae;Parasaccharibacter apium;Bombella sp. TMW 2.2558	a-proteobacteria	Bacteria
k141_285825	588	BlastX	Acetobacteraceae;Parasaccharibacter apium;Bombella sp. TMW 2.2558	a-proteobacteria	Bacteria
k141_286272	2014	BlastX	Acetobacteraceae;Parasaccharibacter apium;Bombella sp. TMW 2.2558	a-proteobacteria	Bacteria
k141_294313	730	BlastX	Acetobacteraceae;Parasaccharibacter apium;Bombella sp. TMW 2.2558	a-proteobacteria	Bacteria
k141_296200	818	BlastX	Acetobacteraceae;Parasaccharibacter apium;Bombella sp. TMW 2.2558	a-proteobacteria	Bacteria
k141_298997	1362	BlastX	Acetobacteraceae;Parasaccharibacter apium;Bombella sp. TMW 2.2558	a-proteobacteria	Bacteria
k141_300011	519	BlastX	Acetobacteraceae;Parasaccharibacter apium;Bombella sp. TMW 2.2558	a-proteobacteria	Bacteria
k141_301736	2166	BlastX	Acetobacteraceae;Parasaccharibacter apium;Bombella sp. TMW 2.2558	a-proteobacteria	Bacteria
k141_302572	994	BlastX	Acetobacteraceae;Parasaccharibacter apium;Bombella sp. TMW 2.2558	a-proteobacteria	Bacteria
k141_302664	513	BlastX	Acetobacteraceae;Parasaccharibacter apium;Bombella sp. TMW 2.2558	a-proteobacteria	Bacteria
k141_308196	1646	BlastX	Acetobacteraceae;Parasaccharibacter apium;Bombella sp. TMW 2.2558	a-proteobacteria	Bacteria
k141_309379	928	BlastX	Acetobacteraceae;Parasaccharibacter apium;Bombella sp. TMW 2.2558	a-proteobacteria	Bacteria
k141_309897	792	BlastX	Acetobacteraceae;Parasaccharibacter apium;Bombella sp. TMW 2.2558	a-proteobacteria	Bacteria
k141_310684	1986	BlastX	Acetobacteraceae;Parasaccharibacter apium;Bombella sp. TMW 2.2558	a-proteobacteria	Bacteria
k141_32454	503	BlastX	Acetobacteraceae;Parasaccharibacter apium;Bombella sp. TMW 2.2558	a-proteobacteria	Bacteria
k141_324928	555	BlastX	Acetobacteraceae;Parasaccharibacter apium;Bombella sp. TMW 2.2558	a-proteobacteria	Bacteria
k141_329346	1110	BlastX	Acetobacteraceae;Parasaccharibacter apium;Bombella sp. TMW 2.2558	a-proteobacteria	Bacteria
k141_331532	823	BlastX	Acetobacteraceae;Parasaccharibacter apium;Bombella sp. TMW 2.2558	a-proteobacteria	Bacteria
k141_333475	1688	BlastX	Acetobacteraceae;Parasaccharibacter apium;Bombella sp. TMW 2.2558	a-proteobacteria	Bacteria
k141_340512	1042	BlastX	Acetobacteraceae;Parasaccharibacter apium;Bombella sp. TMW 2.2558	a-proteobacteria	Bacteria
k141_341837	1232	BlastX	Acetobacteraceae;Parasaccharibacter apium;Bombella sp. TMW 2.2558	a-proteobacteria	Bacteria
k141_34200	980	BlastX	Acetobacteraceae;Parasaccharibacter apium;Bombella sp. TMW 2.2558	a-proteobacteria	Bacteria
k141_345852	519	BlastX	Acetobacteraceae;Parasaccharibacter apium;Bombella sp. TMW 2.2558	a-proteobacteria	Bacteria
k141_349281	1687	BlastX	Acetobacteraceae;Parasaccharibacter apium;Bombella sp. TMW 2.2558	a-proteobacteria	Bacteria
k141_351257	1676	BlastX	Acetobacteraceae;Parasaccharibacter apium;Bombella sp. TMW 2.2558	a-proteobacteria	Bacteria
k141_355728	599	BlastX	Acetobacteraceae;Parasaccharibacter apium;Bombella sp. TMW 2.2558	a-proteobacteria	Bacteria
k141_356973	792	BlastX	Acetobacteraceae;Parasaccharibacter apium;Bombella sp. TMW 2.2558	a-proteobacteria	Bacteria
k141_35805	1437	BlastX	Acetobacteraceae;Parasaccharibacter apium;Bombella sp. TMW 2.2558	a-proteobacteria	Bacteria
k141_358912	709	BlastX	Acetobacteraceae;Parasaccharibacter apium;Bombella sp. TMW 2.2558	a-proteobacteria	Bacteria
k141_35912	2071	BlastX	Acetobacteraceae;Parasaccharibacter apium;Bombella sp. TMW 2.2558	a-proteobacteria	Bacteria
k141_369401	508	BlastX	Acetobacteraceae;Parasaccharibacter apium;Bombella sp. TMW 2.2558	a-proteobacteria	Bacteria
k141_373221	1010	BlastX	Acetobacteraceae;Parasaccharibacter apium;Bombella sp. TMW 2.2558	a-proteobacteria	Bacteria
k141_37704	1328	BlastX	Acetobacteraceae;Parasaccharibacter apium;Bombella sp. TMW 2.2558	a-proteobacteria	Bacteria
k141_377564	707	BlastX	Acetobacteraceae;Parasaccharibacter apium;Bombella sp. TMW 2.2558	a-proteobacteria	Bacteria
k141_380621	673	BlastX	Acetobacteraceae;Parasaccharibacter apium;Bombella sp. TMW 2.2558	a-proteobacteria	Bacteria
k141_381847	1333	BlastX	Acetobacteraceae;Parasaccharibacter apium;Bombella sp. TMW 2.2558	a-proteobacteria	Bacteria
k141_382094	813	BlastX	Acetobacteraceae;Parasaccharibacter apium;Bombella sp. TMW 2.2558	a-proteobacteria	Bacteria
k141_383167	996	BlastX	Acetobacteraceae;Parasaccharibacter apium;Bombella sp. TMW 2.2558	a-proteobacteria	Bacteria
k141_38671	705	BlastX	Acetobacteraceae;Parasaccharibacter apium;Bombella sp. TMW 2.2558	a-proteobacteria	Bacteria
k141_388951	3625	BlastX	Acetobacteraceae;Parasaccharibacter apium;Bombella sp. TMW 2.2558	a-proteobacteria	Bacteria
k141_389776	1724	BlastX	Acetobacteraceae;Parasaccharibacter apium;Bombella sp. TMW 2.2558	a-proteobacteria	Bacteria
k141_393221	3451	BlastX	Acetobacteraceae;Parasaccharibacter apium;Bombella sp. TMW 2.2558	a-proteobacteria	Bacteria
k141_393397	3214	BlastX	Acetobacteraceae;Parasaccharibacter apium;Bombella sp. TMW 2.2558	a-proteobacteria	Bacteria
k141_399548	1073	BlastX	Acetobacteraceae;Parasaccharibacter apium;Bombella sp. TMW 2.2558	a-proteobacteria	Bacteria
k141_400187	548	BlastX	Acetobacteraceae;Parasaccharibacter apium;Bombella sp. TMW 2.2558	a-proteobacteria	Bacteria
k141_40026	652	BlastX	Acetobacteraceae;Parasaccharibacter apium;Bombella sp. TMW 2.2558	a-proteobacteria	Bacteria
k141_403399	1337	BlastX	Acetobacteraceae;Parasaccharibacter apium;Bombella sp. TMW 2.2558	a-proteobacteria	Bacteria
k141_405081	735	BlastX	Acetobacteraceae;Parasaccharibacter apium;Bombella sp. TMW 2.2558	a-proteobacteria	Bacteria
k141_407763	5432	BlastX	Acetobacteraceae;Parasaccharibacter apium;Bombella sp. TMW 2.2558	a-proteobacteria	Bacteria
k141_409270	1021	BlastX	Acetobacteraceae;Parasaccharibacter apium;Bombella sp. TMW 2.2558	a-proteobacteria	Bacteria
k141_411081	1040	BlastX	Acetobacteraceae;Parasaccharibacter apium;Bombella sp. TMW 2.2558	a-proteobacteria	Bacteria
k141_414989	1009	BlastX	Acetobacteraceae;Parasaccharibacter apium;Bombella sp. TMW 2.2558	a-proteobacteria	Bacteria
k141_418305	2165	BlastX	Acetobacteraceae;Parasaccharibacter apium;Bombella sp. TMW 2.2558	a-proteobacteria	Bacteria
k141_422787	568	BlastX	Acetobacteraceae;Parasaccharibacter apium;Bombella sp. TMW 2.2558	a-proteobacteria	Bacteria
k141_423478	1244	BlastX	Acetobacteraceae;Parasaccharibacter apium;Bombella sp. TMW 2.2558	a-proteobacteria	Bacteria
k141_425310	2111	BlastX	Acetobacteraceae;Parasaccharibacter apium;Bombella sp. TMW 2.2558	a-proteobacteria	Bacteria
k141_425997	2678	BlastX	Acetobacteraceae;Parasaccharibacter apium;Bombella sp. TMW 2.2558	a-proteobacteria	Bacteria
k141_426173	678	BlastX	Acetobacteraceae;Parasaccharibacter apium;Bombella sp. TMW 2.2558	a-proteobacteria	Bacteria
k141_4263	586	BlastX	Acetobacteraceae;Parasaccharibacter apium;Bombella sp. TMW 2.2558	a-proteobacteria	Bacteria
k141_429615	624	BlastX	Acetobacteraceae;Parasaccharibacter apium;Bombella sp. TMW 2.2558	a-proteobacteria	Bacteria
k141_429914	3334	BlastX	Acetobacteraceae;Parasaccharibacter apium;Bombella sp. TMW 2.2558	a-proteobacteria	Bacteria
k141_43252	941	BlastX	Acetobacteraceae;Parasaccharibacter apium;Bombella sp. TMW 2.2558	a-proteobacteria	Bacteria
k141_432885	1209	BlastX	Acetobacteraceae;Parasaccharibacter apium;Bombella sp. TMW 2.2558	a-proteobacteria	Bacteria
k141_432933	1291	BlastX	Acetobacteraceae;Parasaccharibacter apium;Bombella sp. TMW 2.2558	a-proteobacteria	Bacteria
k141_434567	1231	BlastX	Acetobacteraceae;Parasaccharibacter apium;Bombella sp. TMW 2.2558	a-proteobacteria	Bacteria
k141_435223	950	BlastX	Acetobacteraceae;Parasaccharibacter apium;Bombella sp. TMW 2.2558	a-proteobacteria	Bacteria
k141_435829	844	BlastX	Acetobacteraceae;Parasaccharibacter apium;Bombella sp. TMW 2.2558	a-proteobacteria	Bacteria
k141_435886	588	BlastX	Acetobacteraceae;Parasaccharibacter apium;Bombella sp. TMW 2.2558	a-proteobacteria	Bacteria
k141_437960	891	BlastX	Acetobacteraceae;Parasaccharibacter apium;Bombella sp. TMW 2.2558	a-proteobacteria	Bacteria
k141_440431	591	BlastX	Acetobacteraceae;Parasaccharibacter apium;Bombella sp. TMW 2.2558	a-proteobacteria	Bacteria
k141_442074	1792	BlastX	Acetobacteraceae;Parasaccharibacter apium;Bombella sp. TMW 2.2558	a-proteobacteria	Bacteria
k141_449735	4004	BlastX	Acetobacteraceae;Parasaccharibacter apium;Bombella sp. TMW 2.2558	a-proteobacteria	Bacteria
k141_450879	712	BlastX	Acetobacteraceae;Parasaccharibacter apium;Bombella sp. TMW 2.2558	a-proteobacteria	Bacteria
k141_457247	802	BlastX	Acetobacteraceae;Parasaccharibacter apium;Bombella sp. TMW 2.2558	a-proteobacteria	Bacteria
k141_49725	731	BlastX	Acetobacteraceae;Parasaccharibacter apium;Bombella sp. TMW 2.2558	a-proteobacteria	Bacteria
k141_53221	620	BlastX	Acetobacteraceae;Parasaccharibacter apium;Bombella sp. TMW 2.2558	a-proteobacteria	Bacteria
k141_57174	1145	BlastX	Acetobacteraceae;Parasaccharibacter apium;Bombella sp. TMW 2.2558	a-proteobacteria	Bacteria
k141_59172	688	BlastX	Acetobacteraceae;Parasaccharibacter apium;Bombella sp. TMW 2.2558	a-proteobacteria	Bacteria
k141_59635	706	BlastX	Acetobacteraceae;Parasaccharibacter apium;Bombella sp. TMW 2.2558	a-proteobacteria	Bacteria
k141_60871	1092	BlastX	Acetobacteraceae;Parasaccharibacter apium;Bombella sp. TMW 2.2558	a-proteobacteria	Bacteria
k141_66662	921	BlastX	Acetobacteraceae;Parasaccharibacter apium;Bombella sp. TMW 2.2558	a-proteobacteria	Bacteria
k141_67400	3355	BlastX	Acetobacteraceae;Parasaccharibacter apium;Bombella sp. TMW 2.2558	a-proteobacteria	Bacteria
k141_71098	1385	BlastX	Acetobacteraceae;Parasaccharibacter apium;Bombella sp. TMW 2.2558	a-proteobacteria	Bacteria
k141_76335	714	BlastX	Acetobacteraceae;Parasaccharibacter apium;Bombella sp. TMW 2.2558	a-proteobacteria	Bacteria
k141_77449	803	BlastX	Acetobacteraceae;Parasaccharibacter apium;Bombella sp. TMW 2.2558	a-proteobacteria	Bacteria
k141_78134	782	BlastX	Acetobacteraceae;Parasaccharibacter apium;Bombella sp. TMW 2.2558	a-proteobacteria	Bacteria
k141_78610	669	BlastX	Acetobacteraceae;Parasaccharibacter apium;Bombella sp. TMW 2.2558	a-proteobacteria	Bacteria
k141_79848	568	BlastX	Acetobacteraceae;Parasaccharibacter apium;Bombella sp. TMW 2.2558	a-proteobacteria	Bacteria
k141_81422	1283	BlastX	Acetobacteraceae;Parasaccharibacter apium;Bombella sp. TMW 2.2558	a-proteobacteria	Bacteria
k141_8411	2885	BlastX	Acetobacteraceae;Parasaccharibacter apium;Bombella sp. TMW 2.2558	a-proteobacteria	Bacteria
k141_84892	5538	BlastX	Acetobacteraceae;Parasaccharibacter apium;Bombella sp. TMW 2.2558	a-proteobacteria	Bacteria
k141_85530	837	BlastX	Acetobacteraceae;Parasaccharibacter apium;Bombella sp. TMW 2.2558	a-proteobacteria	Bacteria
k141_89140	1868	BlastX	Acetobacteraceae;Parasaccharibacter apium;Bombella sp. TMW 2.2558	a-proteobacteria	Bacteria
k141_92285	1080	BlastX	Acetobacteraceae;Parasaccharibacter apium;Bombella sp. TMW 2.2558	a-proteobacteria	Bacteria
k141_98161	1216	BlastX	Acetobacteraceae;Parasaccharibacter apium;Bombella sp. TMW 2.2558	a-proteobacteria	Bacteria
k141_329760	532	BlastX	Acetobacteraceae;Parasaccharibacter apium;Bombella sp. TMW 2.2558	a-proteobacteria	Bacteria
k141_342385	1280	BlastX	Acetobacteraceae;Parasaccharibacter apium;Bombella sp. TMW 2.2558	a-proteobacteria	Bacteria
k141_152437	1798	BlastX	Acidiphilium multivorum AIU301	a-proteobacteria	Bacteria
k141_296938	4695	BlastX	Acidiphilium sp. 34-64-41	a-proteobacteria	Bacteria
k141_386525	4295	BlastX	Acidiphilium sp. 34-64-41	a-proteobacteria	Bacteria
k141_218351	1120	BlastX	Alphaproteobacteria bacterium HGW-Alphaproteobacteria-4	a-proteobacteria	Bacteria
k141_263527	771	BlastX	Ameyamaea chiangmaiensis;Ameyamaea chiangmaiensis NBRC 103196	a-proteobacteria	Bacteria
k141_327191	676	BlastX	Bartonella sp. HY761	a-proteobacteria	Bacteria
k141_121642	2166	BlastX	Bombella apis	a-proteobacteria	Bacteria
k141_142583	985	BlastX	Bombella apis	a-proteobacteria	Bacteria
k141_153688	504	BlastX	Bombella apis	a-proteobacteria	Bacteria
k141_18597	14150	BlastX	Bombella apis	a-proteobacteria	Bacteria
k141_191708	933	BlastX	Bombella apis	a-proteobacteria	Bacteria
k141_192575	17557	BlastX	Bombella apis	a-proteobacteria	Bacteria
k141_238159	914	BlastX	Bombella apis	a-proteobacteria	Bacteria
k141_258663	39874	BlastX	Bombella apis	a-proteobacteria	Bacteria
k141_267702	1299	BlastX	Bombella apis	a-proteobacteria	Bacteria
k141_272953	5172	BlastX	Bombella apis	a-proteobacteria	Bacteria
k141_289927	3223	BlastX	Bombella apis	a-proteobacteria	Bacteria
k141_301829	683	BlastX	Bombella apis	a-proteobacteria	Bacteria
k141_319855	984	BlastX	Bombella apis	a-proteobacteria	Bacteria
k141_349263	13744	BlastX	Bombella apis	a-proteobacteria	Bacteria
k141_352916	11887	BlastX	Bombella apis	a-proteobacteria	Bacteria
k141_354618	2455	BlastX	Bombella apis	a-proteobacteria	Bacteria
k141_386093	695	BlastX	Bombella apis	a-proteobacteria	Bacteria
k141_391432	2858	BlastX	Bombella apis	a-proteobacteria	Bacteria
k141_392201	21468	BlastX	Bombella apis	a-proteobacteria	Bacteria
k141_3980	2756	BlastX	Bombella apis	a-proteobacteria	Bacteria
k141_420265	2026	BlastX	Bombella apis	a-proteobacteria	Bacteria
k141_444263	769	BlastX	Bombella apis	a-proteobacteria	Bacteria
k141_87422	1387	BlastX	Bombella apis	a-proteobacteria	Bacteria
k141_350936	1775	BlastX	Bombella apis;Bombella sp.	a-proteobacteria	Bacteria
k141_52772	19351	BlastX	Bombella apis;Bombella sp. ESL0387	a-proteobacteria	Bacteria
k141_237089	530	BlastX	Bombella favorum	a-proteobacteria	Bacteria
k141_271081	8536	BlastX	Bombella favorum	a-proteobacteria	Bacteria
k141_340954	3546	BlastX	Bombella favorum	a-proteobacteria	Bacteria
k141_166472	2029	BlastX	Bombella intestini	a-proteobacteria	Bacteria
k141_204185	718	BlastX	Bombella intestini	a-proteobacteria	Bacteria
k141_249849	770	BlastX	Bombella intestini	a-proteobacteria	Bacteria
k141_112012	919	BlastX	Bombella mellum	a-proteobacteria	Bacteria
k141_136890	2413	BlastX	Bombella mellum	a-proteobacteria	Bacteria
k141_158606	546	BlastX	Bombella mellum	a-proteobacteria	Bacteria
k141_347576	1515	BlastX	Bombella mellum	a-proteobacteria	Bacteria
k141_367682	671	BlastX	Bombella mellum	a-proteobacteria	Bacteria
k141_145720	1336	BlastX	Bombella sp.	a-proteobacteria	Bacteria
k141_212329	552	BlastX	Bombella sp.	a-proteobacteria	Bacteria
k141_289113	2564	BlastX	Bombella sp.	a-proteobacteria	Bacteria
k141_299038	528	BlastX	Bombella sp.	a-proteobacteria	Bacteria
k141_328128	22558	BlastX	Bombella sp.	a-proteobacteria	Bacteria
k141_376421	748	BlastX	Bombella sp.	a-proteobacteria	Bacteria
k141_388849	666	BlastX	Bombella sp.	a-proteobacteria	Bacteria
k141_443208	598	BlastX	Bombella sp.	a-proteobacteria	Bacteria
k141_90065	2361	BlastX	Bombella sp.	a-proteobacteria	Bacteria
k141_183781	22334	BlastX	Bombella sp. ESL0368	a-proteobacteria	Bacteria
k141_101792	983	BlastX	Bombella sp. ESL0378	a-proteobacteria	Bacteria
k141_104972	1059	BlastX	Bombella sp. ESL0378	a-proteobacteria	Bacteria
k141_108532	814	BlastX	Bombella sp. ESL0378	a-proteobacteria	Bacteria
k141_112355	4298	BlastX	Bombella sp. ESL0378	a-proteobacteria	Bacteria
k141_115279	505	BlastX	Bombella sp. ESL0378	a-proteobacteria	Bacteria
k141_122159	1863	BlastX	Bombella sp. ESL0378	a-proteobacteria	Bacteria
k141_125975	889	BlastX	Bombella sp. ESL0378	a-proteobacteria	Bacteria
k141_134913	592	BlastX	Bombella sp. ESL0378	a-proteobacteria	Bacteria
k141_138040	3195	BlastX	Bombella sp. ESL0378	a-proteobacteria	Bacteria
k141_138547	684	BlastX	Bombella sp. ESL0378	a-proteobacteria	Bacteria
k141_143489	1838	BlastX	Bombella sp. ESL0378	a-proteobacteria	Bacteria
k141_151401	769	BlastX	Bombella sp. ESL0378	a-proteobacteria	Bacteria
k141_151904	565	BlastX	Bombella sp. ESL0378	a-proteobacteria	Bacteria
k141_151976	1620	BlastX	Bombella sp. ESL0378	a-proteobacteria	Bacteria
k141_154101	1935	BlastX	Bombella sp. ESL0378	a-proteobacteria	Bacteria
k141_163040	855	BlastX	Bombella sp. ESL0378	a-proteobacteria	Bacteria
k141_164659	1452	BlastX	Bombella sp. ESL0378	a-proteobacteria	Bacteria
k141_165274	505	BlastX	Bombella sp. ESL0378	a-proteobacteria	Bacteria
k141_167681	2297	BlastX	Bombella sp. ESL0378	a-proteobacteria	Bacteria
k141_177344	1143	BlastX	Bombella sp. ESL0378	a-proteobacteria	Bacteria
k141_188529	1817	BlastX	Bombella sp. ESL0378	a-proteobacteria	Bacteria
k141_191667	1363	BlastX	Bombella sp. ESL0378	a-proteobacteria	Bacteria
k141_197694	667	BlastX	Bombella sp. ESL0378	a-proteobacteria	Bacteria
k141_210431	1463	BlastX	Bombella sp. ESL0378	a-proteobacteria	Bacteria
k141_213995	770	BlastX	Bombella sp. ESL0378	a-proteobacteria	Bacteria
k141_214933	692	BlastX	Bombella sp. ESL0378	a-proteobacteria	Bacteria
k141_216542	808	BlastX	Bombella sp. ESL0378	a-proteobacteria	Bacteria
k141_220360	655	BlastX	Bombella sp. ESL0378	a-proteobacteria	Bacteria
k141_222513	4107	BlastX	Bombella sp. ESL0378	a-proteobacteria	Bacteria
k141_227072	5762	BlastX	Bombella sp. ESL0378	a-proteobacteria	Bacteria
k141_22851	507	BlastX	Bombella sp. ESL0378	a-proteobacteria	Bacteria
k141_228645	620	BlastX	Bombella sp. ESL0378	a-proteobacteria	Bacteria
k141_229703	626	BlastX	Bombella sp. ESL0378	a-proteobacteria	Bacteria
k141_232711	786	BlastX	Bombella sp. ESL0378	a-proteobacteria	Bacteria
k141_232722	1869	BlastX	Bombella sp. ESL0378	a-proteobacteria	Bacteria
k141_233933	784	BlastX	Bombella sp. ESL0378	a-proteobacteria	Bacteria
k141_237826	1956	BlastX	Bombella sp. ESL0378	a-proteobacteria	Bacteria
k141_241527	2913	BlastX	Bombella sp. ESL0378	a-proteobacteria	Bacteria
k141_245964	4284	BlastX	Bombella sp. ESL0378	a-proteobacteria	Bacteria
k141_246088	3693	BlastX	Bombella sp. ESL0378	a-proteobacteria	Bacteria
k141_251423	2279	BlastX	Bombella sp. ESL0378	a-proteobacteria	Bacteria
k141_252381	1698	BlastX	Bombella sp. ESL0378	a-proteobacteria	Bacteria
k141_255720	661	BlastX	Bombella sp. ESL0378	a-proteobacteria	Bacteria
k141_257554	924	BlastX	Bombella sp. ESL0378	a-proteobacteria	Bacteria
k141_257570	528	BlastX	Bombella sp. ESL0378	a-proteobacteria	Bacteria
k141_259873	701	BlastX	Bombella sp. ESL0378	a-proteobacteria	Bacteria
k141_266381	542	BlastX	Bombella sp. ESL0378	a-proteobacteria	Bacteria
k141_268051	739	BlastX	Bombella sp. ESL0378	a-proteobacteria	Bacteria
k141_26895	2367	BlastX	Bombella sp. ESL0378	a-proteobacteria	Bacteria
k141_270292	609	BlastX	Bombella sp. ESL0378	a-proteobacteria	Bacteria
k141_271350	1865	BlastX	Bombella sp. ESL0378	a-proteobacteria	Bacteria
k141_275582	526	BlastX	Bombella sp. ESL0378	a-proteobacteria	Bacteria
k141_275764	596	BlastX	Bombella sp. ESL0378	a-proteobacteria	Bacteria
k141_27734	1572	BlastX	Bombella sp. ESL0378	a-proteobacteria	Bacteria
k141_283216	874	BlastX	Bombella sp. ESL0378	a-proteobacteria	Bacteria
k141_283274	2207	BlastX	Bombella sp. ESL0378	a-proteobacteria	Bacteria
k141_284086	659	BlastX	Bombella sp. ESL0378	a-proteobacteria	Bacteria
k141_288819	690	BlastX	Bombella sp. ESL0378	a-proteobacteria	Bacteria
k141_288998	587	BlastX	Bombella sp. ESL0378	a-proteobacteria	Bacteria
k141_298127	530	BlastX	Bombella sp. ESL0378	a-proteobacteria	Bacteria
k141_299630	823	BlastX	Bombella sp. ESL0378	a-proteobacteria	Bacteria
k141_299801	5016	BlastX	Bombella sp. ESL0378	a-proteobacteria	Bacteria
k141_302056	4412	BlastX	Bombella sp. ESL0378	a-proteobacteria	Bacteria
k141_303608	1883	BlastX	Bombella sp. ESL0378	a-proteobacteria	Bacteria
k141_307824	2677	BlastX	Bombella sp. ESL0378	a-proteobacteria	Bacteria
k141_309660	1071	BlastX	Bombella sp. ESL0378	a-proteobacteria	Bacteria
k141_311135	1258	BlastX	Bombella sp. ESL0378	a-proteobacteria	Bacteria
k141_315728	973	BlastX	Bombella sp. ESL0378	a-proteobacteria	Bacteria
k141_317086	1187	BlastX	Bombella sp. ESL0378	a-proteobacteria	Bacteria
k141_323262	3370	BlastX	Bombella sp. ESL0378	a-proteobacteria	Bacteria
k141_326115	975	BlastX	Bombella sp. ESL0378	a-proteobacteria	Bacteria
k141_327504	921	BlastX	Bombella sp. ESL0378	a-proteobacteria	Bacteria
k141_330318	574	BlastX	Bombella sp. ESL0378	a-proteobacteria	Bacteria
k141_335308	3164	BlastX	Bombella sp. ESL0378	a-proteobacteria	Bacteria
k141_336915	588	BlastX	Bombella sp. ESL0378	a-proteobacteria	Bacteria
k141_338798	580	BlastX	Bombella sp. ESL0378	a-proteobacteria	Bacteria
k141_345099	676	BlastX	Bombella sp. ESL0378	a-proteobacteria	Bacteria
k141_345226	513	BlastX	Bombella sp. ESL0378	a-proteobacteria	Bacteria
k141_347232	528	BlastX	Bombella sp. ESL0378	a-proteobacteria	Bacteria
k141_356351	4078	BlastX	Bombella sp. ESL0378	a-proteobacteria	Bacteria
k141_358713	1234	BlastX	Bombella sp. ESL0378	a-proteobacteria	Bacteria
k141_358767	818	BlastX	Bombella sp. ESL0378	a-proteobacteria	Bacteria
k141_360853	2020	BlastX	Bombella sp. ESL0378	a-proteobacteria	Bacteria
k141_361242	678	BlastX	Bombella sp. ESL0378	a-proteobacteria	Bacteria
k141_361523	2221	BlastX	Bombella sp. ESL0378	a-proteobacteria	Bacteria
k141_364670	1359	BlastX	Bombella sp. ESL0378	a-proteobacteria	Bacteria
k141_36550	3509	BlastX	Bombella sp. ESL0378	a-proteobacteria	Bacteria
k141_367807	2378	BlastX	Bombella sp. ESL0378	a-proteobacteria	Bacteria
k141_369922	2822	BlastX	Bombella sp. ESL0378	a-proteobacteria	Bacteria
k141_377093	1440	BlastX	Bombella sp. ESL0378	a-proteobacteria	Bacteria
k141_380673	829	BlastX	Bombella sp. ESL0378	a-proteobacteria	Bacteria
k141_381509	564	BlastX	Bombella sp. ESL0378	a-proteobacteria	Bacteria
k141_388546	2428	BlastX	Bombella sp. ESL0378	a-proteobacteria	Bacteria
k141_394245	1907	BlastX	Bombella sp. ESL0378	a-proteobacteria	Bacteria
k141_396500	923	BlastX	Bombella sp. ESL0378	a-proteobacteria	Bacteria
k141_397702	780	BlastX	Bombella sp. ESL0378	a-proteobacteria	Bacteria
k141_405099	615	BlastX	Bombella sp. ESL0378	a-proteobacteria	Bacteria
k141_405523	1390	BlastX	Bombella sp. ESL0378	a-proteobacteria	Bacteria
k141_406367	776	BlastX	Bombella sp. ESL0378	a-proteobacteria	Bacteria
k141_407099	6633	BlastX	Bombella sp. ESL0378	a-proteobacteria	Bacteria
k141_413820	1189	BlastX	Bombella sp. ESL0378	a-proteobacteria	Bacteria
k141_421737	926	BlastX	Bombella sp. ESL0378	a-proteobacteria	Bacteria
k141_422900	3484	BlastX	Bombella sp. ESL0378	a-proteobacteria	Bacteria
k141_426870	1356	BlastX	Bombella sp. ESL0378	a-proteobacteria	Bacteria
k141_427199	535	BlastX	Bombella sp. ESL0378	a-proteobacteria	Bacteria
k141_433348	1724	BlastX	Bombella sp. ESL0378	a-proteobacteria	Bacteria
k141_433499	580	BlastX	Bombella sp. ESL0378	a-proteobacteria	Bacteria
k141_435138	722	BlastX	Bombella sp. ESL0378	a-proteobacteria	Bacteria
k141_442125	3367	BlastX	Bombella sp. ESL0378	a-proteobacteria	Bacteria
k141_445776	1257	BlastX	Bombella sp. ESL0378	a-proteobacteria	Bacteria
k141_450113	903	BlastX	Bombella sp. ESL0378	a-proteobacteria	Bacteria
k141_451181	1112	BlastX	Bombella sp. ESL0378	a-proteobacteria	Bacteria
k141_451721	862	BlastX	Bombella sp. ESL0378	a-proteobacteria	Bacteria
k141_455100	3070	BlastX	Bombella sp. ESL0378	a-proteobacteria	Bacteria
k141_456018	3621	BlastX	Bombella sp. ESL0378	a-proteobacteria	Bacteria
k141_51108	571	BlastX	Bombella sp. ESL0378	a-proteobacteria	Bacteria
k141_5333	579	BlastX	Bombella sp. ESL0378	a-proteobacteria	Bacteria
k141_56526	551	BlastX	Bombella sp. ESL0378	a-proteobacteria	Bacteria
k141_57254	1013	BlastX	Bombella sp. ESL0378	a-proteobacteria	Bacteria
k141_62053	1554	BlastX	Bombella sp. ESL0378	a-proteobacteria	Bacteria
k141_6631	552	BlastX	Bombella sp. ESL0378	a-proteobacteria	Bacteria
k141_81134	800	BlastX	Bombella sp. ESL0378	a-proteobacteria	Bacteria
k141_8522	3896	BlastX	Bombella sp. ESL0378	a-proteobacteria	Bacteria
k141_87474	701	BlastX	Bombella sp. ESL0378	a-proteobacteria	Bacteria
k141_94640	559	BlastX	Bombella sp. ESL0378	a-proteobacteria	Bacteria
k141_97747	671	BlastX	Bombella sp. ESL0378	a-proteobacteria	Bacteria
k141_329596	581	BlastX	Bombella sp. ESL0378	a-proteobacteria	Bacteria
k141_130616	1400	BlastX	Bombella sp. ESL0378;Bombella sp. ESL0385	a-proteobacteria	Bacteria
k141_172929	803	BlastX	Bombella sp. ESL0378;Bombella sp. ESL0385	a-proteobacteria	Bacteria
k141_186358	758	BlastX	Bombella sp. ESL0378;Bombella sp. ESL0385	a-proteobacteria	Bacteria
k141_233984	577	BlastX	Bombella sp. ESL0378;Bombella sp. ESL0385	a-proteobacteria	Bacteria
k141_271979	1563	BlastX	Bombella sp. ESL0378;Bombella sp. ESL0385	a-proteobacteria	Bacteria
k141_290250	1350	BlastX	Bombella sp. ESL0378;Bombella sp. ESL0385	a-proteobacteria	Bacteria
k141_320850	4408	BlastX	Bombella sp. ESL0378;Bombella sp. ESL0385	a-proteobacteria	Bacteria
k141_331615	751	BlastX	Bombella sp. ESL0378;Bombella sp. ESL0385	a-proteobacteria	Bacteria
k141_337599	1052	BlastX	Bombella sp. ESL0378;Bombella sp. ESL0385	a-proteobacteria	Bacteria
k141_377281	527	BlastX	Bombella sp. ESL0378;Bombella sp. ESL0385	a-proteobacteria	Bacteria
k141_395541	545	BlastX	Bombella sp. ESL0378;Bombella sp. ESL0385	a-proteobacteria	Bacteria
k141_399156	552	BlastX	Bombella sp. ESL0378;Bombella sp. ESL0385	a-proteobacteria	Bacteria
k141_431992	557	BlastX	Bombella sp. ESL0378;Bombella sp. ESL0385	a-proteobacteria	Bacteria
k141_456550	1115	BlastX	Bombella sp. ESL0378;Bombella sp. ESL0385	a-proteobacteria	Bacteria
k141_252898	1232	BlastX	Bombella sp. ESL0378;Bombella sp. ESL0385;Bombella sp. TMW 2.2556	a-proteobacteria	Bacteria
k141_305757	2817	BlastX	Bombella sp. ESL0378;Bombella sp. ESL0385;Bombella sp. TMW 2.2556	a-proteobacteria	Bacteria
k141_333511	530	BlastX	Bombella sp. ESL0378;Bombella sp. ESL0385;Bombella sp. TMW 2.2556	a-proteobacteria	Bacteria
k141_399368	1142	BlastX	Bombella sp. ESL0378;Bombella sp. ESL0385;Bombella sp. TMW 2.2556	a-proteobacteria	Bacteria
k141_431755	1043	BlastX	Bombella sp. ESL0378;Bombella sp. TMW 2.2556	a-proteobacteria	Bacteria
k141_424288	4677	BlastX	Bombella sp. ESL0378;Bombella sp. TMW 2.2558	a-proteobacteria	Bacteria
k141_148606	66557	BlastX	Bombella sp. ESL0380	a-proteobacteria	Bacteria
k141_201817	2110	BlastX	Bombella sp. ESL0380	a-proteobacteria	Bacteria
k141_278353	1754	BlastX	Bombella sp. ESL0380	a-proteobacteria	Bacteria
k141_33479	1077	BlastX	Bombella sp. ESL0380	a-proteobacteria	Bacteria
k141_60899	7166	BlastX	Bombella sp. ESL0380	a-proteobacteria	Bacteria
k141_97922	43885	BlastX	Bombella sp. ESL0380	a-proteobacteria	Bacteria
k141_10109	516	BlastX	Bombella sp. ESL0385	a-proteobacteria	Bacteria
k141_107660	1268	BlastX	Bombella sp. ESL0385	a-proteobacteria	Bacteria
k141_118622	695	BlastX	Bombella sp. ESL0385	a-proteobacteria	Bacteria
k141_119129	1517	BlastX	Bombella sp. ESL0385	a-proteobacteria	Bacteria
k141_121050	1221	BlastX	Bombella sp. ESL0385	a-proteobacteria	Bacteria
k141_126120	2459	BlastX	Bombella sp. ESL0385	a-proteobacteria	Bacteria
k141_126309	1386	BlastX	Bombella sp. ESL0385	a-proteobacteria	Bacteria
k141_126894	607	BlastX	Bombella sp. ESL0385	a-proteobacteria	Bacteria
k141_127705	740	BlastX	Bombella sp. ESL0385	a-proteobacteria	Bacteria
k141_128601	500	BlastX	Bombella sp. ESL0385	a-proteobacteria	Bacteria
k141_128624	1376	BlastX	Bombella sp. ESL0385	a-proteobacteria	Bacteria
k141_128777	1339	BlastX	Bombella sp. ESL0385	a-proteobacteria	Bacteria
k141_129024	631	BlastX	Bombella sp. ESL0385	a-proteobacteria	Bacteria
k141_129367	705	BlastX	Bombella sp. ESL0385	a-proteobacteria	Bacteria
k141_131205	2140	BlastX	Bombella sp. ESL0385	a-proteobacteria	Bacteria
k141_131475	1384	BlastX	Bombella sp. ESL0385	a-proteobacteria	Bacteria
k141_132235	2599	BlastX	Bombella sp. ESL0385	a-proteobacteria	Bacteria
k141_136442	1308	BlastX	Bombella sp. ESL0385	a-proteobacteria	Bacteria
k141_13851	2545	BlastX	Bombella sp. ESL0385	a-proteobacteria	Bacteria
k141_139985	2072	BlastX	Bombella sp. ESL0385	a-proteobacteria	Bacteria
k141_141767	574	BlastX	Bombella sp. ESL0385	a-proteobacteria	Bacteria
k141_141914	606	BlastX	Bombella sp. ESL0385	a-proteobacteria	Bacteria
k141_142556	1446	BlastX	Bombella sp. ESL0385	a-proteobacteria	Bacteria
k141_144671	1999	BlastX	Bombella sp. ESL0385	a-proteobacteria	Bacteria
k141_146251	2333	BlastX	Bombella sp. ESL0385	a-proteobacteria	Bacteria
k141_148123	1105	BlastX	Bombella sp. ESL0385	a-proteobacteria	Bacteria
k141_152208	552	BlastX	Bombella sp. ESL0385	a-proteobacteria	Bacteria
k141_15669	627	BlastX	Bombella sp. ESL0385	a-proteobacteria	Bacteria
k141_157541	801	BlastX	Bombella sp. ESL0385	a-proteobacteria	Bacteria
k141_163168	994	BlastX	Bombella sp. ESL0385	a-proteobacteria	Bacteria
k141_163378	1001	BlastX	Bombella sp. ESL0385	a-proteobacteria	Bacteria
k141_16640	1794	BlastX	Bombella sp. ESL0385	a-proteobacteria	Bacteria
k141_176281	3746	BlastX	Bombella sp. ESL0385	a-proteobacteria	Bacteria
k141_184045	1021	BlastX	Bombella sp. ESL0385	a-proteobacteria	Bacteria
k141_188734	631	BlastX	Bombella sp. ESL0385	a-proteobacteria	Bacteria
k141_188920	659	BlastX	Bombella sp. ESL0385	a-proteobacteria	Bacteria
k141_189490	1061	BlastX	Bombella sp. ESL0385	a-proteobacteria	Bacteria
k141_19238	2484	BlastX	Bombella sp. ESL0385	a-proteobacteria	Bacteria
k141_193056	2827	BlastX	Bombella sp. ESL0385	a-proteobacteria	Bacteria
k141_194365	714	BlastX	Bombella sp. ESL0385	a-proteobacteria	Bacteria
k141_197587	976	BlastX	Bombella sp. ESL0385	a-proteobacteria	Bacteria
k141_205269	781	BlastX	Bombella sp. ESL0385	a-proteobacteria	Bacteria
k141_211706	3065	BlastX	Bombella sp. ESL0385	a-proteobacteria	Bacteria
k141_214369	626	BlastX	Bombella sp. ESL0385	a-proteobacteria	Bacteria
k141_215064	6715	BlastX	Bombella sp. ESL0385	a-proteobacteria	Bacteria
k141_217727	767	BlastX	Bombella sp. ESL0385	a-proteobacteria	Bacteria
k141_219625	1057	BlastX	Bombella sp. ESL0385	a-proteobacteria	Bacteria
k141_221505	2545	BlastX	Bombella sp. ESL0385	a-proteobacteria	Bacteria
k141_224630	804	BlastX	Bombella sp. ESL0385	a-proteobacteria	Bacteria
k141_226179	1214	BlastX	Bombella sp. ESL0385	a-proteobacteria	Bacteria
k141_22746	1363	BlastX	Bombella sp. ESL0385	a-proteobacteria	Bacteria
k141_233009	545	BlastX	Bombella sp. ESL0385	a-proteobacteria	Bacteria
k141_234335	3126	BlastX	Bombella sp. ESL0385	a-proteobacteria	Bacteria
k141_234799	1476	BlastX	Bombella sp. ESL0385	a-proteobacteria	Bacteria
k141_236359	2981	BlastX	Bombella sp. ESL0385	a-proteobacteria	Bacteria
k141_238525	1406	BlastX	Bombella sp. ESL0385	a-proteobacteria	Bacteria
k141_245373	1531	BlastX	Bombella sp. ESL0385	a-proteobacteria	Bacteria
k141_248191	1501	BlastX	Bombella sp. ESL0385	a-proteobacteria	Bacteria
k141_249397	571	BlastX	Bombella sp. ESL0385	a-proteobacteria	Bacteria
k141_250329	596	BlastX	Bombella sp. ESL0385	a-proteobacteria	Bacteria
k141_253288	534	BlastX	Bombella sp. ESL0385	a-proteobacteria	Bacteria
k141_253845	1450	BlastX	Bombella sp. ESL0385	a-proteobacteria	Bacteria
k141_253945	1216	BlastX	Bombella sp. ESL0385	a-proteobacteria	Bacteria
k141_256846	4591	BlastX	Bombella sp. ESL0385	a-proteobacteria	Bacteria
k141_260644	514	BlastX	Bombella sp. ESL0385	a-proteobacteria	Bacteria
k141_263933	660	BlastX	Bombella sp. ESL0385	a-proteobacteria	Bacteria
k141_269772	1000	BlastX	Bombella sp. ESL0385	a-proteobacteria	Bacteria
k141_27108	526	BlastX	Bombella sp. ESL0385	a-proteobacteria	Bacteria
k141_27532	841	BlastX	Bombella sp. ESL0385	a-proteobacteria	Bacteria
k141_275826	1792	BlastX	Bombella sp. ESL0385	a-proteobacteria	Bacteria
k141_279439	1118	BlastX	Bombella sp. ESL0385	a-proteobacteria	Bacteria
k141_282098	1377	BlastX	Bombella sp. ESL0385	a-proteobacteria	Bacteria
k141_286543	840	BlastX	Bombella sp. ESL0385	a-proteobacteria	Bacteria
k141_28882	919	BlastX	Bombella sp. ESL0385	a-proteobacteria	Bacteria
k141_28991	800	BlastX	Bombella sp. ESL0385	a-proteobacteria	Bacteria
k141_290332	1140	BlastX	Bombella sp. ESL0385	a-proteobacteria	Bacteria
k141_290873	791	BlastX	Bombella sp. ESL0385	a-proteobacteria	Bacteria
k141_292069	520	BlastX	Bombella sp. ESL0385	a-proteobacteria	Bacteria
k141_293833	914	BlastX	Bombella sp. ESL0385	a-proteobacteria	Bacteria
k141_296627	548	BlastX	Bombella sp. ESL0385	a-proteobacteria	Bacteria
k141_299888	2313	BlastX	Bombella sp. ESL0385	a-proteobacteria	Bacteria
k141_308163	575	BlastX	Bombella sp. ESL0385	a-proteobacteria	Bacteria
k141_308411	519	BlastX	Bombella sp. ESL0385	a-proteobacteria	Bacteria
k141_308470	723	BlastX	Bombella sp. ESL0385	a-proteobacteria	Bacteria
k141_309452	712	BlastX	Bombella sp. ESL0385	a-proteobacteria	Bacteria
k141_311879	1565	BlastX	Bombella sp. ESL0385	a-proteobacteria	Bacteria
k141_312037	933	BlastX	Bombella sp. ESL0385	a-proteobacteria	Bacteria
k141_314673	1880	BlastX	Bombella sp. ESL0385	a-proteobacteria	Bacteria
k141_322027	539	BlastX	Bombella sp. ESL0385	a-proteobacteria	Bacteria
k141_323119	2590	BlastX	Bombella sp. ESL0385	a-proteobacteria	Bacteria
k141_324993	3678	BlastX	Bombella sp. ESL0385	a-proteobacteria	Bacteria
k141_32868	741	BlastX	Bombella sp. ESL0385	a-proteobacteria	Bacteria
k141_334298	584	BlastX	Bombella sp. ESL0385	a-proteobacteria	Bacteria
k141_337360	1926	BlastX	Bombella sp. ESL0385	a-proteobacteria	Bacteria
k141_338362	597	BlastX	Bombella sp. ESL0385	a-proteobacteria	Bacteria
k141_339723	1190	BlastX	Bombella sp. ESL0385	a-proteobacteria	Bacteria
k141_341748	729	BlastX	Bombella sp. ESL0385	a-proteobacteria	Bacteria
k141_34474	755	BlastX	Bombella sp. ESL0385	a-proteobacteria	Bacteria
k141_346877	1326	BlastX	Bombella sp. ESL0385	a-proteobacteria	Bacteria
k141_353612	3871	BlastX	Bombella sp. ESL0385	a-proteobacteria	Bacteria
k141_356038	634	BlastX	Bombella sp. ESL0385	a-proteobacteria	Bacteria
k141_357738	819	BlastX	Bombella sp. ESL0385	a-proteobacteria	Bacteria
k141_3628	1301	BlastX	Bombella sp. ESL0385	a-proteobacteria	Bacteria
k141_370553	844	BlastX	Bombella sp. ESL0385	a-proteobacteria	Bacteria
k141_371452	1395	BlastX	Bombella sp. ESL0385	a-proteobacteria	Bacteria
k141_373723	724	BlastX	Bombella sp. ESL0385	a-proteobacteria	Bacteria
k141_374210	688	BlastX	Bombella sp. ESL0385	a-proteobacteria	Bacteria
k141_374854	753	BlastX	Bombella sp. ESL0385	a-proteobacteria	Bacteria
k141_37628	722	BlastX	Bombella sp. ESL0385	a-proteobacteria	Bacteria
k141_377471	843	BlastX	Bombella sp. ESL0385	a-proteobacteria	Bacteria
k141_378333	3247	BlastX	Bombella sp. ESL0385	a-proteobacteria	Bacteria
k141_381454	1103	BlastX	Bombella sp. ESL0385	a-proteobacteria	Bacteria
k141_384085	913	BlastX	Bombella sp. ESL0385	a-proteobacteria	Bacteria
k141_385349	604	BlastX	Bombella sp. ESL0385	a-proteobacteria	Bacteria
k141_386935	504	BlastX	Bombella sp. ESL0385	a-proteobacteria	Bacteria
k141_392644	630	BlastX	Bombella sp. ESL0385	a-proteobacteria	Bacteria
k141_392688	562	BlastX	Bombella sp. ESL0385	a-proteobacteria	Bacteria
k141_396111	1484	BlastX	Bombella sp. ESL0385	a-proteobacteria	Bacteria
k141_403725	2055	BlastX	Bombella sp. ESL0385	a-proteobacteria	Bacteria
k141_406729	542	BlastX	Bombella sp. ESL0385	a-proteobacteria	Bacteria
k141_410115	712	BlastX	Bombella sp. ESL0385	a-proteobacteria	Bacteria
k141_411329	2082	BlastX	Bombella sp. ESL0385	a-proteobacteria	Bacteria
k141_414054	1517	BlastX	Bombella sp. ESL0385	a-proteobacteria	Bacteria
k141_414064	1406	BlastX	Bombella sp. ESL0385	a-proteobacteria	Bacteria
k141_421631	580	BlastX	Bombella sp. ESL0385	a-proteobacteria	Bacteria
k141_422229	1968	BlastX	Bombella sp. ESL0385	a-proteobacteria	Bacteria
k141_423148	951	BlastX	Bombella sp. ESL0385	a-proteobacteria	Bacteria
k141_424222	814	BlastX	Bombella sp. ESL0385	a-proteobacteria	Bacteria
k141_424259	3059	BlastX	Bombella sp. ESL0385	a-proteobacteria	Bacteria
k141_426417	1311	BlastX	Bombella sp. ESL0385	a-proteobacteria	Bacteria
k141_426780	555	BlastX	Bombella sp. ESL0385	a-proteobacteria	Bacteria
k141_427685	2511	BlastX	Bombella sp. ESL0385	a-proteobacteria	Bacteria
k141_428344	3308	BlastX	Bombella sp. ESL0385	a-proteobacteria	Bacteria
k141_431726	1921	BlastX	Bombella sp. ESL0385	a-proteobacteria	Bacteria
k141_436090	1058	BlastX	Bombella sp. ESL0385	a-proteobacteria	Bacteria
k141_436669	3598	BlastX	Bombella sp. ESL0385	a-proteobacteria	Bacteria
k141_438911	566	BlastX	Bombella sp. ESL0385	a-proteobacteria	Bacteria
k141_439323	533	BlastX	Bombella sp. ESL0385	a-proteobacteria	Bacteria
k141_440297	1522	BlastX	Bombella sp. ESL0385	a-proteobacteria	Bacteria
k141_440365	1478	BlastX	Bombella sp. ESL0385	a-proteobacteria	Bacteria
k141_443383	1313	BlastX	Bombella sp. ESL0385	a-proteobacteria	Bacteria
k141_444020	1642	BlastX	Bombella sp. ESL0385	a-proteobacteria	Bacteria
k141_449619	2060	BlastX	Bombella sp. ESL0385	a-proteobacteria	Bacteria
k141_450714	719	BlastX	Bombella sp. ESL0385	a-proteobacteria	Bacteria
k141_454174	999	BlastX	Bombella sp. ESL0385	a-proteobacteria	Bacteria
k141_45462	2030	BlastX	Bombella sp. ESL0385	a-proteobacteria	Bacteria
k141_47035	1031	BlastX	Bombella sp. ESL0385	a-proteobacteria	Bacteria
k141_48430	569	BlastX	Bombella sp. ESL0385	a-proteobacteria	Bacteria
k141_52141	3456	BlastX	Bombella sp. ESL0385	a-proteobacteria	Bacteria
k141_52670	1322	BlastX	Bombella sp. ESL0385	a-proteobacteria	Bacteria
k141_56475	2112	BlastX	Bombella sp. ESL0385	a-proteobacteria	Bacteria
k141_6380	510	BlastX	Bombella sp. ESL0385	a-proteobacteria	Bacteria
k141_69672	510	BlastX	Bombella sp. ESL0385	a-proteobacteria	Bacteria
k141_70976	652	BlastX	Bombella sp. ESL0385	a-proteobacteria	Bacteria
k141_72273	7294	BlastX	Bombella sp. ESL0385	a-proteobacteria	Bacteria
k141_77873	1692	BlastX	Bombella sp. ESL0385	a-proteobacteria	Bacteria
k141_78361	928	BlastX	Bombella sp. ESL0385	a-proteobacteria	Bacteria
k141_78644	737	BlastX	Bombella sp. ESL0385	a-proteobacteria	Bacteria
k141_78977	6228	BlastX	Bombella sp. ESL0385	a-proteobacteria	Bacteria
k141_80125	508	BlastX	Bombella sp. ESL0385	a-proteobacteria	Bacteria
k141_83388	1296	BlastX	Bombella sp. ESL0385	a-proteobacteria	Bacteria
k141_83909	535	BlastX	Bombella sp. ESL0385	a-proteobacteria	Bacteria
k141_86930	1820	BlastX	Bombella sp. ESL0385	a-proteobacteria	Bacteria
k141_91307	999	BlastX	Bombella sp. ESL0385	a-proteobacteria	Bacteria
k141_98075	1042	BlastX	Bombella sp. ESL0385	a-proteobacteria	Bacteria
k141_99794	1179	BlastX	Bombella sp. ESL0385	a-proteobacteria	Bacteria
k141_99833	1069	BlastX	Bombella sp. ESL0385	a-proteobacteria	Bacteria
k141_342979	599	BlastX	Bombella sp. ESL0385	a-proteobacteria	Bacteria
k141_90181	888	BlastX	Bombella sp. ESL0385;Bombella sp. TMW 2.2556	a-proteobacteria	Bacteria
k141_15066	7373	BlastX	Bombella sp. ESL0387	a-proteobacteria	Bacteria
k141_209747	3427	BlastX	Bombella sp. ESL0387	a-proteobacteria	Bacteria
k141_224277	52029	BlastX	Bombella sp. ESL0387	a-proteobacteria	Bacteria
k141_261922	6686	BlastX	Bombella sp. ESL0387	a-proteobacteria	Bacteria
k141_262966	747	BlastX	Bombella sp. ESL0387	a-proteobacteria	Bacteria
k141_266450	652	BlastX	Bombella sp. ESL0387	a-proteobacteria	Bacteria
k141_311795	921	BlastX	Bombella sp. ESL0387	a-proteobacteria	Bacteria
k141_336005	8015	BlastX	Bombella sp. ESL0387	a-proteobacteria	Bacteria
k141_386956	14877	BlastX	Bombella sp. ESL0387	a-proteobacteria	Bacteria
k141_420022	500	BlastX	Bombella sp. ESL0387	a-proteobacteria	Bacteria
k141_64812	35947	BlastX	Bombella sp. ESL0387	a-proteobacteria	Bacteria
k141_236811	1259	BlastX	Bombella sp. TMW 2.2543	a-proteobacteria	Bacteria
k141_68274	624	BlastX	Bombella sp. TMW 2.2543	a-proteobacteria	Bacteria
k141_111445	542	BlastX	Bombella sp. TMW 2.2556	a-proteobacteria	Bacteria
k141_111940	758	BlastX	Bombella sp. TMW 2.2556	a-proteobacteria	Bacteria
k141_114185	902	BlastX	Bombella sp. TMW 2.2556	a-proteobacteria	Bacteria
k141_11619	645	BlastX	Bombella sp. TMW 2.2556	a-proteobacteria	Bacteria
k141_116566	3119	BlastX	Bombella sp. TMW 2.2556	a-proteobacteria	Bacteria
k141_123871	1148	BlastX	Bombella sp. TMW 2.2556	a-proteobacteria	Bacteria
k141_127483	694	BlastX	Bombella sp. TMW 2.2556	a-proteobacteria	Bacteria
k141_132058	904	BlastX	Bombella sp. TMW 2.2556	a-proteobacteria	Bacteria
k141_142644	1190	BlastX	Bombella sp. TMW 2.2556	a-proteobacteria	Bacteria
k141_146673	3994	BlastX	Bombella sp. TMW 2.2556	a-proteobacteria	Bacteria
k141_148602	592	BlastX	Bombella sp. TMW 2.2556	a-proteobacteria	Bacteria
k141_151819	612	BlastX	Bombella sp. TMW 2.2556	a-proteobacteria	Bacteria
k141_154100	609	BlastX	Bombella sp. TMW 2.2556	a-proteobacteria	Bacteria
k141_161756	1602	BlastX	Bombella sp. TMW 2.2556	a-proteobacteria	Bacteria
k141_163831	505	BlastX	Bombella sp. TMW 2.2556	a-proteobacteria	Bacteria
k141_164122	593	BlastX	Bombella sp. TMW 2.2556	a-proteobacteria	Bacteria
k141_165790	1927	BlastX	Bombella sp. TMW 2.2556	a-proteobacteria	Bacteria
k141_170989	808	BlastX	Bombella sp. TMW 2.2556	a-proteobacteria	Bacteria
k141_179102	1762	BlastX	Bombella sp. TMW 2.2556	a-proteobacteria	Bacteria
k141_186414	2174	BlastX	Bombella sp. TMW 2.2556	a-proteobacteria	Bacteria
k141_191843	764	BlastX	Bombella sp. TMW 2.2556	a-proteobacteria	Bacteria
k141_194535	1116	BlastX	Bombella sp. TMW 2.2556	a-proteobacteria	Bacteria
k141_196251	753	BlastX	Bombella sp. TMW 2.2556	a-proteobacteria	Bacteria
k141_205477	621	BlastX	Bombella sp. TMW 2.2556	a-proteobacteria	Bacteria
k141_205778	1122	BlastX	Bombella sp. TMW 2.2556	a-proteobacteria	Bacteria
k141_214241	510	BlastX	Bombella sp. TMW 2.2556	a-proteobacteria	Bacteria
k141_215953	768	BlastX	Bombella sp. TMW 2.2556	a-proteobacteria	Bacteria
k141_219854	1241	BlastX	Bombella sp. TMW 2.2556	a-proteobacteria	Bacteria
k141_223624	1690	BlastX	Bombella sp. TMW 2.2556	a-proteobacteria	Bacteria
k141_224525	1661	BlastX	Bombella sp. TMW 2.2556	a-proteobacteria	Bacteria
k141_224885	985	BlastX	Bombella sp. TMW 2.2556	a-proteobacteria	Bacteria
k141_230823	525	BlastX	Bombella sp. TMW 2.2556	a-proteobacteria	Bacteria
k141_234988	1711	BlastX	Bombella sp. TMW 2.2556	a-proteobacteria	Bacteria
k141_238991	510	BlastX	Bombella sp. TMW 2.2556	a-proteobacteria	Bacteria
k141_244355	589	BlastX	Bombella sp. TMW 2.2556	a-proteobacteria	Bacteria
k141_25643	508	BlastX	Bombella sp. TMW 2.2556	a-proteobacteria	Bacteria
k141_260038	6649	BlastX	Bombella sp. TMW 2.2556	a-proteobacteria	Bacteria
k141_263751	806	BlastX	Bombella sp. TMW 2.2556	a-proteobacteria	Bacteria
k141_267694	1566	BlastX	Bombella sp. TMW 2.2556	a-proteobacteria	Bacteria
k141_270267	780	BlastX	Bombella sp. TMW 2.2556	a-proteobacteria	Bacteria
k141_287764	1175	BlastX	Bombella sp. TMW 2.2556	a-proteobacteria	Bacteria
k141_28900	569	BlastX	Bombella sp. TMW 2.2556	a-proteobacteria	Bacteria
k141_290219	1171	BlastX	Bombella sp. TMW 2.2556	a-proteobacteria	Bacteria
k141_291643	634	BlastX	Bombella sp. TMW 2.2556	a-proteobacteria	Bacteria
k141_293167	1235	BlastX	Bombella sp. TMW 2.2556	a-proteobacteria	Bacteria
k141_293315	1105	BlastX	Bombella sp. TMW 2.2556	a-proteobacteria	Bacteria
k141_293729	723	BlastX	Bombella sp. TMW 2.2556	a-proteobacteria	Bacteria
k141_295013	802	BlastX	Bombella sp. TMW 2.2556	a-proteobacteria	Bacteria
k141_298278	1052	BlastX	Bombella sp. TMW 2.2556	a-proteobacteria	Bacteria
k141_301241	1704	BlastX	Bombella sp. TMW 2.2556	a-proteobacteria	Bacteria
k141_303780	739	BlastX	Bombella sp. TMW 2.2556	a-proteobacteria	Bacteria
k141_306044	5324	BlastX	Bombella sp. TMW 2.2556	a-proteobacteria	Bacteria
k141_311968	1053	BlastX	Bombella sp. TMW 2.2556	a-proteobacteria	Bacteria
k141_312286	966	BlastX	Bombella sp. TMW 2.2556	a-proteobacteria	Bacteria
k141_312353	1915	BlastX	Bombella sp. TMW 2.2556	a-proteobacteria	Bacteria
k141_317884	697	BlastX	Bombella sp. TMW 2.2556	a-proteobacteria	Bacteria
k141_318250	769	BlastX	Bombella sp. TMW 2.2556	a-proteobacteria	Bacteria
k141_320199	1215	BlastX	Bombella sp. TMW 2.2556	a-proteobacteria	Bacteria
k141_321318	1147	BlastX	Bombella sp. TMW 2.2556	a-proteobacteria	Bacteria
k141_323757	808	BlastX	Bombella sp. TMW 2.2556	a-proteobacteria	Bacteria
k141_329374	787	BlastX	Bombella sp. TMW 2.2556	a-proteobacteria	Bacteria
k141_332438	891	BlastX	Bombella sp. TMW 2.2556	a-proteobacteria	Bacteria
k141_346387	507	BlastX	Bombella sp. TMW 2.2556	a-proteobacteria	Bacteria
k141_349085	674	BlastX	Bombella sp. TMW 2.2556	a-proteobacteria	Bacteria
k141_353172	1031	BlastX	Bombella sp. TMW 2.2556	a-proteobacteria	Bacteria
k141_354755	617	BlastX	Bombella sp. TMW 2.2556	a-proteobacteria	Bacteria
k141_355598	1793	BlastX	Bombella sp. TMW 2.2556	a-proteobacteria	Bacteria
k141_356317	608	BlastX	Bombella sp. TMW 2.2556	a-proteobacteria	Bacteria
k141_358982	3046	BlastX	Bombella sp. TMW 2.2556	a-proteobacteria	Bacteria
k141_359363	700	BlastX	Bombella sp. TMW 2.2556	a-proteobacteria	Bacteria
k141_360625	840	BlastX	Bombella sp. TMW 2.2556	a-proteobacteria	Bacteria
k141_362277	1152	BlastX	Bombella sp. TMW 2.2556	a-proteobacteria	Bacteria
k141_369309	902	BlastX	Bombella sp. TMW 2.2556	a-proteobacteria	Bacteria
k141_378586	1501	BlastX	Bombella sp. TMW 2.2556	a-proteobacteria	Bacteria
k141_379314	587	BlastX	Bombella sp. TMW 2.2556	a-proteobacteria	Bacteria
k141_37960	508	BlastX	Bombella sp. TMW 2.2556	a-proteobacteria	Bacteria
k141_383117	1223	BlastX	Bombella sp. TMW 2.2556	a-proteobacteria	Bacteria
k141_388684	885	BlastX	Bombella sp. TMW 2.2556	a-proteobacteria	Bacteria
k141_390232	1996	BlastX	Bombella sp. TMW 2.2556	a-proteobacteria	Bacteria
k141_391788	1999	BlastX	Bombella sp. TMW 2.2556	a-proteobacteria	Bacteria
k141_396288	563	BlastX	Bombella sp. TMW 2.2556	a-proteobacteria	Bacteria
k141_399820	1347	BlastX	Bombella sp. TMW 2.2556	a-proteobacteria	Bacteria
k141_400040	512	BlastX	Bombella sp. TMW 2.2556	a-proteobacteria	Bacteria
k141_400091	520	BlastX	Bombella sp. TMW 2.2556	a-proteobacteria	Bacteria
k141_400436	690	BlastX	Bombella sp. TMW 2.2556	a-proteobacteria	Bacteria
k141_401942	626	BlastX	Bombella sp. TMW 2.2556	a-proteobacteria	Bacteria
k141_405552	1266	BlastX	Bombella sp. TMW 2.2556	a-proteobacteria	Bacteria
k141_406054	987	BlastX	Bombella sp. TMW 2.2556	a-proteobacteria	Bacteria
k141_406463	1172	BlastX	Bombella sp. TMW 2.2556	a-proteobacteria	Bacteria
k141_409489	2531	BlastX	Bombella sp. TMW 2.2556	a-proteobacteria	Bacteria
k141_410188	1661	BlastX	Bombella sp. TMW 2.2556	a-proteobacteria	Bacteria
k141_412184	563	BlastX	Bombella sp. TMW 2.2556	a-proteobacteria	Bacteria
k141_412297	556	BlastX	Bombella sp. TMW 2.2556	a-proteobacteria	Bacteria
k141_413172	3161	BlastX	Bombella sp. TMW 2.2556	a-proteobacteria	Bacteria
k141_413268	787	BlastX	Bombella sp. TMW 2.2556	a-proteobacteria	Bacteria
k141_414465	1386	BlastX	Bombella sp. TMW 2.2556	a-proteobacteria	Bacteria
k141_418230	890	BlastX	Bombella sp. TMW 2.2556	a-proteobacteria	Bacteria
k141_418967	692	BlastX	Bombella sp. TMW 2.2556	a-proteobacteria	Bacteria
k141_422375	551	BlastX	Bombella sp. TMW 2.2556	a-proteobacteria	Bacteria
k141_424412	1936	BlastX	Bombella sp. TMW 2.2556	a-proteobacteria	Bacteria
k141_426013	2764	BlastX	Bombella sp. TMW 2.2556	a-proteobacteria	Bacteria
k141_429208	800	BlastX	Bombella sp. TMW 2.2556	a-proteobacteria	Bacteria
k141_430654	770	BlastX	Bombella sp. TMW 2.2556	a-proteobacteria	Bacteria
k141_433820	792	BlastX	Bombella sp. TMW 2.2556	a-proteobacteria	Bacteria
k141_434319	3941	BlastX	Bombella sp. TMW 2.2556	a-proteobacteria	Bacteria
k141_438620	1684	BlastX	Bombella sp. TMW 2.2556	a-proteobacteria	Bacteria
k141_439941	502	BlastX	Bombella sp. TMW 2.2556	a-proteobacteria	Bacteria
k141_440067	946	BlastX	Bombella sp. TMW 2.2556	a-proteobacteria	Bacteria
k141_441733	958	BlastX	Bombella sp. TMW 2.2556	a-proteobacteria	Bacteria
k141_443478	686	BlastX	Bombella sp. TMW 2.2556	a-proteobacteria	Bacteria
k141_447051	533	BlastX	Bombella sp. TMW 2.2556	a-proteobacteria	Bacteria
k141_447829	658	BlastX	Bombella sp. TMW 2.2556	a-proteobacteria	Bacteria
k141_457418	552	BlastX	Bombella sp. TMW 2.2556	a-proteobacteria	Bacteria
k141_48058	637	BlastX	Bombella sp. TMW 2.2556	a-proteobacteria	Bacteria
k141_67634	896	BlastX	Bombella sp. TMW 2.2556	a-proteobacteria	Bacteria
k141_70264	1464	BlastX	Bombella sp. TMW 2.2556	a-proteobacteria	Bacteria
k141_70434	557	BlastX	Bombella sp. TMW 2.2556	a-proteobacteria	Bacteria
k141_84243	837	BlastX	Bombella sp. TMW 2.2556	a-proteobacteria	Bacteria
k141_84412	575	BlastX	Bombella sp. TMW 2.2556	a-proteobacteria	Bacteria
k141_87897	2051	BlastX	Bombella sp. TMW 2.2556	a-proteobacteria	Bacteria
k141_88171	2774	BlastX	Bombella sp. TMW 2.2556	a-proteobacteria	Bacteria
k141_89547	582	BlastX	Bombella sp. TMW 2.2556	a-proteobacteria	Bacteria
k141_93261	795	BlastX	Bombella sp. TMW 2.2556	a-proteobacteria	Bacteria
k141_99341	1141	BlastX	Bombella sp. TMW 2.2556	a-proteobacteria	Bacteria
k141_343019	2008	BlastX	Bombella sp. TMW 2.2556	a-proteobacteria	Bacteria
k141_109116	1313	BlastX	Bombella sp. TMW 2.2558	a-proteobacteria	Bacteria
k141_111463	512	BlastX	Bombella sp. TMW 2.2558	a-proteobacteria	Bacteria
k141_111525	1851	BlastX	Bombella sp. TMW 2.2558	a-proteobacteria	Bacteria
k141_112419	1686	BlastX	Bombella sp. TMW 2.2558	a-proteobacteria	Bacteria
k141_115372	1664	BlastX	Bombella sp. TMW 2.2558	a-proteobacteria	Bacteria
k141_11681	710	BlastX	Bombella sp. TMW 2.2558	a-proteobacteria	Bacteria
k141_117946	658	BlastX	Bombella sp. TMW 2.2558	a-proteobacteria	Bacteria
k141_124878	1297	BlastX	Bombella sp. TMW 2.2558	a-proteobacteria	Bacteria
k141_124879	532	BlastX	Bombella sp. TMW 2.2558	a-proteobacteria	Bacteria
k141_128193	570	BlastX	Bombella sp. TMW 2.2558	a-proteobacteria	Bacteria
k141_128389	1073	BlastX	Bombella sp. TMW 2.2558	a-proteobacteria	Bacteria
k141_128702	596	BlastX	Bombella sp. TMW 2.2558	a-proteobacteria	Bacteria
k141_133419	844	BlastX	Bombella sp. TMW 2.2558	a-proteobacteria	Bacteria
k141_135077	6726	BlastX	Bombella sp. TMW 2.2558	a-proteobacteria	Bacteria
k141_136465	811	BlastX	Bombella sp. TMW 2.2558	a-proteobacteria	Bacteria
k141_13861	762	BlastX	Bombella sp. TMW 2.2558	a-proteobacteria	Bacteria
k141_138717	6004	BlastX	Bombella sp. TMW 2.2558	a-proteobacteria	Bacteria
k141_138807	3962	BlastX	Bombella sp. TMW 2.2558	a-proteobacteria	Bacteria
k141_140280	1560	BlastX	Bombella sp. TMW 2.2558	a-proteobacteria	Bacteria
k141_142165	666	BlastX	Bombella sp. TMW 2.2558	a-proteobacteria	Bacteria
k141_142484	3378	BlastX	Bombella sp. TMW 2.2558	a-proteobacteria	Bacteria
k141_142749	1333	BlastX	Bombella sp. TMW 2.2558	a-proteobacteria	Bacteria
k141_148010	1048	BlastX	Bombella sp. TMW 2.2558	a-proteobacteria	Bacteria
k141_148664	1004	BlastX	Bombella sp. TMW 2.2558	a-proteobacteria	Bacteria
k141_150471	710	BlastX	Bombella sp. TMW 2.2558	a-proteobacteria	Bacteria
k141_150602	1153	BlastX	Bombella sp. TMW 2.2558	a-proteobacteria	Bacteria
k141_151230	612	BlastX	Bombella sp. TMW 2.2558	a-proteobacteria	Bacteria
k141_154370	947	BlastX	Bombella sp. TMW 2.2558	a-proteobacteria	Bacteria
k141_157976	631	BlastX	Bombella sp. TMW 2.2558	a-proteobacteria	Bacteria
k141_160010	583	BlastX	Bombella sp. TMW 2.2558	a-proteobacteria	Bacteria
k141_16244	1272	BlastX	Bombella sp. TMW 2.2558	a-proteobacteria	Bacteria
k141_163961	1046	BlastX	Bombella sp. TMW 2.2558	a-proteobacteria	Bacteria
k141_175435	763	BlastX	Bombella sp. TMW 2.2558	a-proteobacteria	Bacteria
k141_181733	3404	BlastX	Bombella sp. TMW 2.2558	a-proteobacteria	Bacteria
k141_18251	766	BlastX	Bombella sp. TMW 2.2558	a-proteobacteria	Bacteria
k141_182935	929	BlastX	Bombella sp. TMW 2.2558	a-proteobacteria	Bacteria
k141_183130	1850	BlastX	Bombella sp. TMW 2.2558	a-proteobacteria	Bacteria
k141_184279	836	BlastX	Bombella sp. TMW 2.2558	a-proteobacteria	Bacteria
k141_184747	899	BlastX	Bombella sp. TMW 2.2558	a-proteobacteria	Bacteria
k141_185737	829	BlastX	Bombella sp. TMW 2.2558	a-proteobacteria	Bacteria
k141_185937	2275	BlastX	Bombella sp. TMW 2.2558	a-proteobacteria	Bacteria
k141_186706	2527	BlastX	Bombella sp. TMW 2.2558	a-proteobacteria	Bacteria
k141_186786	1559	BlastX	Bombella sp. TMW 2.2558	a-proteobacteria	Bacteria
k141_191278	817	BlastX	Bombella sp. TMW 2.2558	a-proteobacteria	Bacteria
k141_191412	1133	BlastX	Bombella sp. TMW 2.2558	a-proteobacteria	Bacteria
k141_191976	1342	BlastX	Bombella sp. TMW 2.2558	a-proteobacteria	Bacteria
k141_195618	780	BlastX	Bombella sp. TMW 2.2558	a-proteobacteria	Bacteria
k141_196374	909	BlastX	Bombella sp. TMW 2.2558	a-proteobacteria	Bacteria
k141_197601	1219	BlastX	Bombella sp. TMW 2.2558	a-proteobacteria	Bacteria
k141_197885	507	BlastX	Bombella sp. TMW 2.2558	a-proteobacteria	Bacteria
k141_198517	609	BlastX	Bombella sp. TMW 2.2558	a-proteobacteria	Bacteria
k141_199136	3002	BlastX	Bombella sp. TMW 2.2558	a-proteobacteria	Bacteria
k141_199313	521	BlastX	Bombella sp. TMW 2.2558	a-proteobacteria	Bacteria
k141_199645	1721	BlastX	Bombella sp. TMW 2.2558	a-proteobacteria	Bacteria
k141_200395	739	BlastX	Bombella sp. TMW 2.2558	a-proteobacteria	Bacteria
k141_202362	1430	BlastX	Bombella sp. TMW 2.2558	a-proteobacteria	Bacteria
k141_206084	663	BlastX	Bombella sp. TMW 2.2558	a-proteobacteria	Bacteria
k141_20690	512	BlastX	Bombella sp. TMW 2.2558	a-proteobacteria	Bacteria
k141_207137	960	BlastX	Bombella sp. TMW 2.2558	a-proteobacteria	Bacteria
k141_207208	604	BlastX	Bombella sp. TMW 2.2558	a-proteobacteria	Bacteria
k141_207360	1058	BlastX	Bombella sp. TMW 2.2558	a-proteobacteria	Bacteria
k141_208030	1267	BlastX	Bombella sp. TMW 2.2558	a-proteobacteria	Bacteria
k141_21038	993	BlastX	Bombella sp. TMW 2.2558	a-proteobacteria	Bacteria
k141_211672	3667	BlastX	Bombella sp. TMW 2.2558	a-proteobacteria	Bacteria
k141_211982	523	BlastX	Bombella sp. TMW 2.2558	a-proteobacteria	Bacteria
k141_212416	521	BlastX	Bombella sp. TMW 2.2558	a-proteobacteria	Bacteria
k141_213581	4690	BlastX	Bombella sp. TMW 2.2558	a-proteobacteria	Bacteria
k141_216966	1111	BlastX	Bombella sp. TMW 2.2558	a-proteobacteria	Bacteria
k141_217941	1156	BlastX	Bombella sp. TMW 2.2558	a-proteobacteria	Bacteria
k141_218743	1294	BlastX	Bombella sp. TMW 2.2558	a-proteobacteria	Bacteria
k141_221230	1362	BlastX	Bombella sp. TMW 2.2558	a-proteobacteria	Bacteria
k141_226037	561	BlastX	Bombella sp. TMW 2.2558	a-proteobacteria	Bacteria
k141_226126	1146	BlastX	Bombella sp. TMW 2.2558	a-proteobacteria	Bacteria
k141_227032	819	BlastX	Bombella sp. TMW 2.2558	a-proteobacteria	Bacteria
k141_228831	500	BlastX	Bombella sp. TMW 2.2558	a-proteobacteria	Bacteria
k141_23302	1738	BlastX	Bombella sp. TMW 2.2558	a-proteobacteria	Bacteria
k141_237402	1732	BlastX	Bombella sp. TMW 2.2558	a-proteobacteria	Bacteria
k141_238006	1610	BlastX	Bombella sp. TMW 2.2558	a-proteobacteria	Bacteria
k141_238133	961	BlastX	Bombella sp. TMW 2.2558	a-proteobacteria	Bacteria
k141_238904	575	BlastX	Bombella sp. TMW 2.2558	a-proteobacteria	Bacteria
k141_240769	1245	BlastX	Bombella sp. TMW 2.2558	a-proteobacteria	Bacteria
k141_241409	1439	BlastX	Bombella sp. TMW 2.2558	a-proteobacteria	Bacteria
k141_242081	1222	BlastX	Bombella sp. TMW 2.2558	a-proteobacteria	Bacteria
k141_245110	862	BlastX	Bombella sp. TMW 2.2558	a-proteobacteria	Bacteria
k141_248669	542	BlastX	Bombella sp. TMW 2.2558	a-proteobacteria	Bacteria
k141_249087	2129	BlastX	Bombella sp. TMW 2.2558	a-proteobacteria	Bacteria
k141_250401	866	BlastX	Bombella sp. TMW 2.2558	a-proteobacteria	Bacteria
k141_251372	2232	BlastX	Bombella sp. TMW 2.2558	a-proteobacteria	Bacteria
k141_252568	2049	BlastX	Bombella sp. TMW 2.2558	a-proteobacteria	Bacteria
k141_254423	501	BlastX	Bombella sp. TMW 2.2558	a-proteobacteria	Bacteria
k141_255116	511	BlastX	Bombella sp. TMW 2.2558	a-proteobacteria	Bacteria
k141_258542	506	BlastX	Bombella sp. TMW 2.2558	a-proteobacteria	Bacteria
k141_259665	2490	BlastX	Bombella sp. TMW 2.2558	a-proteobacteria	Bacteria
k141_259698	1080	BlastX	Bombella sp. TMW 2.2558	a-proteobacteria	Bacteria
k141_260864	1428	BlastX	Bombella sp. TMW 2.2558	a-proteobacteria	Bacteria
k141_261173	750	BlastX	Bombella sp. TMW 2.2558	a-proteobacteria	Bacteria
k141_263948	569	BlastX	Bombella sp. TMW 2.2558	a-proteobacteria	Bacteria
k141_264836	739	BlastX	Bombella sp. TMW 2.2558	a-proteobacteria	Bacteria
k141_264973	1032	BlastX	Bombella sp. TMW 2.2558	a-proteobacteria	Bacteria
k141_267176	1386	BlastX	Bombella sp. TMW 2.2558	a-proteobacteria	Bacteria
k141_26729	675	BlastX	Bombella sp. TMW 2.2558	a-proteobacteria	Bacteria
k141_269338	1775	BlastX	Bombella sp. TMW 2.2558	a-proteobacteria	Bacteria
k141_269933	606	BlastX	Bombella sp. TMW 2.2558	a-proteobacteria	Bacteria
k141_27274	741	BlastX	Bombella sp. TMW 2.2558	a-proteobacteria	Bacteria
k141_277114	1130	BlastX	Bombella sp. TMW 2.2558	a-proteobacteria	Bacteria
k141_278080	629	BlastX	Bombella sp. TMW 2.2558	a-proteobacteria	Bacteria
k141_282033	925	BlastX	Bombella sp. TMW 2.2558	a-proteobacteria	Bacteria
k141_284129	525	BlastX	Bombella sp. TMW 2.2558	a-proteobacteria	Bacteria
k141_284825	1837	BlastX	Bombella sp. TMW 2.2558	a-proteobacteria	Bacteria
k141_288382	1727	BlastX	Bombella sp. TMW 2.2558	a-proteobacteria	Bacteria
k141_288911	1819	BlastX	Bombella sp. TMW 2.2558	a-proteobacteria	Bacteria
k141_289425	962	BlastX	Bombella sp. TMW 2.2558	a-proteobacteria	Bacteria
k141_290031	831	BlastX	Bombella sp. TMW 2.2558	a-proteobacteria	Bacteria
k141_290664	941	BlastX	Bombella sp. TMW 2.2558	a-proteobacteria	Bacteria
k141_303658	559	BlastX	Bombella sp. TMW 2.2558	a-proteobacteria	Bacteria
k141_307500	3723	BlastX	Bombella sp. TMW 2.2558	a-proteobacteria	Bacteria
k141_308127	1169	BlastX	Bombella sp. TMW 2.2558	a-proteobacteria	Bacteria
k141_309500	870	BlastX	Bombella sp. TMW 2.2558	a-proteobacteria	Bacteria
k141_311050	771	BlastX	Bombella sp. TMW 2.2558	a-proteobacteria	Bacteria
k141_315868	997	BlastX	Bombella sp. TMW 2.2558	a-proteobacteria	Bacteria
k141_317341	859	BlastX	Bombella sp. TMW 2.2558	a-proteobacteria	Bacteria
k141_319590	842	BlastX	Bombella sp. TMW 2.2558	a-proteobacteria	Bacteria
k141_321944	2051	BlastX	Bombella sp. TMW 2.2558	a-proteobacteria	Bacteria
k141_327241	970	BlastX	Bombella sp. TMW 2.2558	a-proteobacteria	Bacteria
k141_330887	892	BlastX	Bombella sp. TMW 2.2558	a-proteobacteria	Bacteria
k141_331810	2395	BlastX	Bombella sp. TMW 2.2558	a-proteobacteria	Bacteria
k141_332454	1433	BlastX	Bombella sp. TMW 2.2558	a-proteobacteria	Bacteria
k141_332744	2036	BlastX	Bombella sp. TMW 2.2558	a-proteobacteria	Bacteria
k141_332984	2021	BlastX	Bombella sp. TMW 2.2558	a-proteobacteria	Bacteria
k141_333726	1141	BlastX	Bombella sp. TMW 2.2558	a-proteobacteria	Bacteria
k141_334817	1135	BlastX	Bombella sp. TMW 2.2558	a-proteobacteria	Bacteria
k141_336079	696	BlastX	Bombella sp. TMW 2.2558	a-proteobacteria	Bacteria
k141_336921	963	BlastX	Bombella sp. TMW 2.2558	a-proteobacteria	Bacteria
k141_339262	1717	BlastX	Bombella sp. TMW 2.2558	a-proteobacteria	Bacteria
k141_339359	551	BlastX	Bombella sp. TMW 2.2558	a-proteobacteria	Bacteria
k141_340449	995	BlastX	Bombella sp. TMW 2.2558	a-proteobacteria	Bacteria
k141_341459	823	BlastX	Bombella sp. TMW 2.2558	a-proteobacteria	Bacteria
k141_343091	1135	BlastX	Bombella sp. TMW 2.2558	a-proteobacteria	Bacteria
k141_347368	526	BlastX	Bombella sp. TMW 2.2558	a-proteobacteria	Bacteria
k141_349206	790	BlastX	Bombella sp. TMW 2.2558	a-proteobacteria	Bacteria
k141_351230	1252	BlastX	Bombella sp. TMW 2.2558	a-proteobacteria	Bacteria
k141_351812	794	BlastX	Bombella sp. TMW 2.2558	a-proteobacteria	Bacteria
k141_353534	1445	BlastX	Bombella sp. TMW 2.2558	a-proteobacteria	Bacteria
k141_355097	1679	BlastX	Bombella sp. TMW 2.2558	a-proteobacteria	Bacteria
k141_355381	882	BlastX	Bombella sp. TMW 2.2558	a-proteobacteria	Bacteria
k141_356767	1510	BlastX	Bombella sp. TMW 2.2558	a-proteobacteria	Bacteria
k141_360050	774	BlastX	Bombella sp. TMW 2.2558	a-proteobacteria	Bacteria
k141_36261	2948	BlastX	Bombella sp. TMW 2.2558	a-proteobacteria	Bacteria
k141_363788	821	BlastX	Bombella sp. TMW 2.2558	a-proteobacteria	Bacteria
k141_363913	672	BlastX	Bombella sp. TMW 2.2558	a-proteobacteria	Bacteria
k141_365092	938	BlastX	Bombella sp. TMW 2.2558	a-proteobacteria	Bacteria
k141_368149	1269	BlastX	Bombella sp. TMW 2.2558	a-proteobacteria	Bacteria
k141_36886	520	BlastX	Bombella sp. TMW 2.2558	a-proteobacteria	Bacteria
k141_369383	1934	BlastX	Bombella sp. TMW 2.2558	a-proteobacteria	Bacteria
k141_370288	3389	BlastX	Bombella sp. TMW 2.2558	a-proteobacteria	Bacteria
k141_371069	1296	BlastX	Bombella sp. TMW 2.2558	a-proteobacteria	Bacteria
k141_372219	516	BlastX	Bombella sp. TMW 2.2558	a-proteobacteria	Bacteria
k141_372406	1252	BlastX	Bombella sp. TMW 2.2558	a-proteobacteria	Bacteria
k141_373121	525	BlastX	Bombella sp. TMW 2.2558	a-proteobacteria	Bacteria
k141_373997	537	BlastX	Bombella sp. TMW 2.2558	a-proteobacteria	Bacteria
k141_376174	2764	BlastX	Bombella sp. TMW 2.2558	a-proteobacteria	Bacteria
k141_376499	1741	BlastX	Bombella sp. TMW 2.2558	a-proteobacteria	Bacteria
k141_376605	1018	BlastX	Bombella sp. TMW 2.2558	a-proteobacteria	Bacteria
k141_384675	844	BlastX	Bombella sp. TMW 2.2558	a-proteobacteria	Bacteria
k141_38542	564	BlastX	Bombella sp. TMW 2.2558	a-proteobacteria	Bacteria
k141_387317	1149	BlastX	Bombella sp. TMW 2.2558	a-proteobacteria	Bacteria
k141_389972	608	BlastX	Bombella sp. TMW 2.2558	a-proteobacteria	Bacteria
k141_390107	1517	BlastX	Bombella sp. TMW 2.2558	a-proteobacteria	Bacteria
k141_390955	1515	BlastX	Bombella sp. TMW 2.2558	a-proteobacteria	Bacteria
k141_391019	2197	BlastX	Bombella sp. TMW 2.2558	a-proteobacteria	Bacteria
k141_391838	618	BlastX	Bombella sp. TMW 2.2558	a-proteobacteria	Bacteria
k141_393080	1555	BlastX	Bombella sp. TMW 2.2558	a-proteobacteria	Bacteria
k141_394688	560	BlastX	Bombella sp. TMW 2.2558	a-proteobacteria	Bacteria
k141_397123	941	BlastX	Bombella sp. TMW 2.2558	a-proteobacteria	Bacteria
k141_398059	1974	BlastX	Bombella sp. TMW 2.2558	a-proteobacteria	Bacteria
k141_398488	996	BlastX	Bombella sp. TMW 2.2558	a-proteobacteria	Bacteria
k141_407761	1309	BlastX	Bombella sp. TMW 2.2558	a-proteobacteria	Bacteria
k141_408882	660	BlastX	Bombella sp. TMW 2.2558	a-proteobacteria	Bacteria
k141_409058	1389	BlastX	Bombella sp. TMW 2.2558	a-proteobacteria	Bacteria
k141_409191	776	BlastX	Bombella sp. TMW 2.2558	a-proteobacteria	Bacteria
k141_409610	745	BlastX	Bombella sp. TMW 2.2558	a-proteobacteria	Bacteria
k141_409724	1827	BlastX	Bombella sp. TMW 2.2558	a-proteobacteria	Bacteria
k141_41051	855	BlastX	Bombella sp. TMW 2.2558	a-proteobacteria	Bacteria
k141_411399	1468	BlastX	Bombella sp. TMW 2.2558	a-proteobacteria	Bacteria
k141_413294	1862	BlastX	Bombella sp. TMW 2.2558	a-proteobacteria	Bacteria
k141_413913	675	BlastX	Bombella sp. TMW 2.2558	a-proteobacteria	Bacteria
k141_413923	1823	BlastX	Bombella sp. TMW 2.2558	a-proteobacteria	Bacteria
k141_415322	550	BlastX	Bombella sp. TMW 2.2558	a-proteobacteria	Bacteria
k141_417133	2734	BlastX	Bombella sp. TMW 2.2558	a-proteobacteria	Bacteria
k141_419516	1862	BlastX	Bombella sp. TMW 2.2558	a-proteobacteria	Bacteria
k141_420419	2948	BlastX	Bombella sp. TMW 2.2558	a-proteobacteria	Bacteria
k141_421508	1565	BlastX	Bombella sp. TMW 2.2558	a-proteobacteria	Bacteria
k141_423967	544	BlastX	Bombella sp. TMW 2.2558	a-proteobacteria	Bacteria
k141_424357	1694	BlastX	Bombella sp. TMW 2.2558	a-proteobacteria	Bacteria
k141_424855	651	BlastX	Bombella sp. TMW 2.2558	a-proteobacteria	Bacteria
k141_426582	1675	BlastX	Bombella sp. TMW 2.2558	a-proteobacteria	Bacteria
k141_426956	510	BlastX	Bombella sp. TMW 2.2558	a-proteobacteria	Bacteria
k141_42725	2229	BlastX	Bombella sp. TMW 2.2558	a-proteobacteria	Bacteria
k141_430593	922	BlastX	Bombella sp. TMW 2.2558	a-proteobacteria	Bacteria
k141_433251	580	BlastX	Bombella sp. TMW 2.2558	a-proteobacteria	Bacteria
k141_433419	1340	BlastX	Bombella sp. TMW 2.2558	a-proteobacteria	Bacteria
k141_433957	670	BlastX	Bombella sp. TMW 2.2558	a-proteobacteria	Bacteria
k141_434290	837	BlastX	Bombella sp. TMW 2.2558	a-proteobacteria	Bacteria
k141_43682	958	BlastX	Bombella sp. TMW 2.2558	a-proteobacteria	Bacteria
k141_437355	522	BlastX	Bombella sp. TMW 2.2558	a-proteobacteria	Bacteria
k141_438302	595	BlastX	Bombella sp. TMW 2.2558	a-proteobacteria	Bacteria
k141_438473	2607	BlastX	Bombella sp. TMW 2.2558	a-proteobacteria	Bacteria
k141_441302	1637	BlastX	Bombella sp. TMW 2.2558	a-proteobacteria	Bacteria
k141_441353	1254	BlastX	Bombella sp. TMW 2.2558	a-proteobacteria	Bacteria
k141_441927	1724	BlastX	Bombella sp. TMW 2.2558	a-proteobacteria	Bacteria
k141_444213	553	BlastX	Bombella sp. TMW 2.2558	a-proteobacteria	Bacteria
k141_444807	847	BlastX	Bombella sp. TMW 2.2558	a-proteobacteria	Bacteria
k141_444809	1275	BlastX	Bombella sp. TMW 2.2558	a-proteobacteria	Bacteria
k141_444997	1756	BlastX	Bombella sp. TMW 2.2558	a-proteobacteria	Bacteria
k141_445250	948	BlastX	Bombella sp. TMW 2.2558	a-proteobacteria	Bacteria
k141_445841	649	BlastX	Bombella sp. TMW 2.2558	a-proteobacteria	Bacteria
k141_445869	2463	BlastX	Bombella sp. TMW 2.2558	a-proteobacteria	Bacteria
k141_447782	1784	BlastX	Bombella sp. TMW 2.2558	a-proteobacteria	Bacteria
k141_450787	4153	BlastX	Bombella sp. TMW 2.2558	a-proteobacteria	Bacteria
k141_451389	909	BlastX	Bombella sp. TMW 2.2558	a-proteobacteria	Bacteria
k141_452088	2405	BlastX	Bombella sp. TMW 2.2558	a-proteobacteria	Bacteria
k141_45351	1109	BlastX	Bombella sp. TMW 2.2558	a-proteobacteria	Bacteria
k141_454768	1875	BlastX	Bombella sp. TMW 2.2558	a-proteobacteria	Bacteria
k141_455378	1335	BlastX	Bombella sp. TMW 2.2558	a-proteobacteria	Bacteria
k141_46297	1095	BlastX	Bombella sp. TMW 2.2558	a-proteobacteria	Bacteria
k141_4678	1116	BlastX	Bombella sp. TMW 2.2558	a-proteobacteria	Bacteria
k141_49739	1716	BlastX	Bombella sp. TMW 2.2558	a-proteobacteria	Bacteria
k141_53791	752	BlastX	Bombella sp. TMW 2.2558	a-proteobacteria	Bacteria
k141_55005	947	BlastX	Bombella sp. TMW 2.2558	a-proteobacteria	Bacteria
k141_55885	961	BlastX	Bombella sp. TMW 2.2558	a-proteobacteria	Bacteria
k141_58182	1225	BlastX	Bombella sp. TMW 2.2558	a-proteobacteria	Bacteria
k141_60713	1807	BlastX	Bombella sp. TMW 2.2558	a-proteobacteria	Bacteria
k141_61319	934	BlastX	Bombella sp. TMW 2.2558	a-proteobacteria	Bacteria
k141_65043	1460	BlastX	Bombella sp. TMW 2.2558	a-proteobacteria	Bacteria
k141_69379	559	BlastX	Bombella sp. TMW 2.2558	a-proteobacteria	Bacteria
k141_72935	895	BlastX	Bombella sp. TMW 2.2558	a-proteobacteria	Bacteria
k141_78157	1388	BlastX	Bombella sp. TMW 2.2558	a-proteobacteria	Bacteria
k141_81035	1056	BlastX	Bombella sp. TMW 2.2558	a-proteobacteria	Bacteria
k141_83504	1213	BlastX	Bombella sp. TMW 2.2558	a-proteobacteria	Bacteria
k141_83615	841	BlastX	Bombella sp. TMW 2.2558	a-proteobacteria	Bacteria
k141_83866	579	BlastX	Bombella sp. TMW 2.2558	a-proteobacteria	Bacteria
k141_84945	1079	BlastX	Bombella sp. TMW 2.2558	a-proteobacteria	Bacteria
k141_85031	900	BlastX	Bombella sp. TMW 2.2558	a-proteobacteria	Bacteria
k141_85473	525	BlastX	Bombella sp. TMW 2.2558	a-proteobacteria	Bacteria
k141_9196	1821	BlastX	Bombella sp. TMW 2.2558	a-proteobacteria	Bacteria
k141_92698	1092	BlastX	Bombella sp. TMW 2.2558	a-proteobacteria	Bacteria
k141_97770	530	BlastX	Bombella sp. TMW 2.2558	a-proteobacteria	Bacteria
k141_98502	1749	BlastX	Bombella sp. TMW 2.2558	a-proteobacteria	Bacteria
k141_9872	2038	BlastX	Bombella sp. TMW 2.2558	a-proteobacteria	Bacteria
k141_98970	764	BlastX	Bombella sp. TMW 2.2558	a-proteobacteria	Bacteria
k141_343024	573	BlastX	Bombella sp. TMW 2.2558	a-proteobacteria	Bacteria
k141_451464	698	BlastX	Bombella sp. TMW 2.2558	a-proteobacteria	Bacteria
k141_184165	679	BlastX	Bombella sp. TMW 2.2559	a-proteobacteria	Bacteria
k141_430145	514	BlastX	Bombella sp. TMW 2.2559	a-proteobacteria	Bacteria
k141_62915	608	BlastX	Bombella sp.;Bombella sp. ESL0380	a-proteobacteria	Bacteria
k141_184775	1762	BlastX	Bombella sp.;Parasaccharibacter sp. TMW 2.1888	a-proteobacteria	Bacteria
k141_243795	3875	BlastX	Bombella sp.;Parasaccharibacter sp. TMW2.1882;Parasaccharibacter sp. TMW2.1885;Parasaccharibacter sp. TMW2.1890;unclassified Parasaccharibacter;Bombella sp. ESL0380	a-proteobacteria	Bacteria
k141_115814	653	BlastX	Bosea sp. ASV33	a-proteobacteria	Bacteria
k141_118186	617	BlastX	Bosea sp. ASV33	a-proteobacteria	Bacteria
k141_127328	1147	BlastX	Bosea sp. ASV33	a-proteobacteria	Bacteria
k141_129647	553	BlastX	Bosea sp. ASV33	a-proteobacteria	Bacteria
k141_139199	558	BlastX	Bosea sp. ASV33	a-proteobacteria	Bacteria
k141_142288	665	BlastX	Bosea sp. ASV33	a-proteobacteria	Bacteria
k141_144107	713	BlastX	Bosea sp. ASV33	a-proteobacteria	Bacteria
k141_150953	617	BlastX	Bosea sp. ASV33	a-proteobacteria	Bacteria
k141_152964	552	BlastX	Bosea sp. ASV33	a-proteobacteria	Bacteria
k141_158483	512	BlastX	Bosea sp. ASV33	a-proteobacteria	Bacteria
k141_169880	766	BlastX	Bosea sp. ASV33	a-proteobacteria	Bacteria
k141_170287	508	BlastX	Bosea sp. ASV33	a-proteobacteria	Bacteria
k141_170833	528	BlastX	Bosea sp. ASV33	a-proteobacteria	Bacteria
k141_173690	547	BlastX	Bosea sp. ASV33	a-proteobacteria	Bacteria
k141_177698	604	BlastX	Bosea sp. ASV33	a-proteobacteria	Bacteria
k141_178483	585	BlastX	Bosea sp. ASV33	a-proteobacteria	Bacteria
k141_183031	506	BlastX	Bosea sp. ASV33	a-proteobacteria	Bacteria
k141_188540	535	BlastX	Bosea sp. ASV33	a-proteobacteria	Bacteria
k141_191849	601	BlastX	Bosea sp. ASV33	a-proteobacteria	Bacteria
k141_193570	509	BlastX	Bosea sp. ASV33	a-proteobacteria	Bacteria
k141_198515	634	BlastX	Bosea sp. ASV33	a-proteobacteria	Bacteria
k141_213043	507	BlastX	Bosea sp. ASV33	a-proteobacteria	Bacteria
k141_216090	522	BlastX	Bosea sp. ASV33	a-proteobacteria	Bacteria
k141_229439	509	BlastX	Bosea sp. ASV33	a-proteobacteria	Bacteria
k141_23036	545	BlastX	Bosea sp. ASV33	a-proteobacteria	Bacteria
k141_232945	876	BlastX	Bosea sp. ASV33	a-proteobacteria	Bacteria
k141_236396	621	BlastX	Bosea sp. ASV33	a-proteobacteria	Bacteria
k141_244825	529	BlastX	Bosea sp. ASV33	a-proteobacteria	Bacteria
k141_275444	513	BlastX	Bosea sp. ASV33	a-proteobacteria	Bacteria
k141_281225	1856	BlastX	Bosea sp. ASV33	a-proteobacteria	Bacteria
k141_295953	555	BlastX	Bosea sp. ASV33	a-proteobacteria	Bacteria
k141_300738	524	BlastX	Bosea sp. ASV33	a-proteobacteria	Bacteria
k141_305858	543	BlastX	Bosea sp. ASV33	a-proteobacteria	Bacteria
k141_315821	578	BlastX	Bosea sp. ASV33	a-proteobacteria	Bacteria
k141_31968	555	BlastX	Bosea sp. ASV33	a-proteobacteria	Bacteria
k141_323799	639	BlastX	Bosea sp. ASV33	a-proteobacteria	Bacteria
k141_328100	538	BlastX	Bosea sp. ASV33	a-proteobacteria	Bacteria
k141_346948	1001	BlastX	Bosea sp. ASV33	a-proteobacteria	Bacteria
k141_353256	703	BlastX	Bosea sp. ASV33	a-proteobacteria	Bacteria
k141_365704	745	BlastX	Bosea sp. ASV33	a-proteobacteria	Bacteria
k141_368983	558	BlastX	Bosea sp. ASV33	a-proteobacteria	Bacteria
k141_378404	542	BlastX	Bosea sp. ASV33	a-proteobacteria	Bacteria
k141_382096	513	BlastX	Bosea sp. ASV33	a-proteobacteria	Bacteria
k141_392990	504	BlastX	Bosea sp. ASV33	a-proteobacteria	Bacteria
k141_394050	682	BlastX	Bosea sp. ASV33	a-proteobacteria	Bacteria
k141_401560	509	BlastX	Bosea sp. ASV33	a-proteobacteria	Bacteria
k141_415231	541	BlastX	Bosea sp. ASV33	a-proteobacteria	Bacteria
k141_421308	565	BlastX	Bosea sp. ASV33	a-proteobacteria	Bacteria
k141_42234	1364	BlastX	Bosea sp. ASV33	a-proteobacteria	Bacteria
k141_423597	612	BlastX	Bosea sp. ASV33	a-proteobacteria	Bacteria
k141_425676	635	BlastX	Bosea sp. ASV33	a-proteobacteria	Bacteria
k141_43339	884	BlastX	Bosea sp. ASV33	a-proteobacteria	Bacteria
k141_458256	584	BlastX	Bosea sp. ASV33	a-proteobacteria	Bacteria
k141_49746	517	BlastX	Bosea sp. ASV33	a-proteobacteria	Bacteria
k141_50171	913	BlastX	Bosea sp. ASV33	a-proteobacteria	Bacteria
k141_53569	507	BlastX	Bosea sp. ASV33	a-proteobacteria	Bacteria
k141_55021	528	BlastX	Bosea sp. ASV33	a-proteobacteria	Bacteria
k141_57403	1416	BlastX	Bosea sp. ASV33	a-proteobacteria	Bacteria
k141_59317	590	BlastX	Bosea sp. ASV33	a-proteobacteria	Bacteria
k141_72626	501	BlastX	Bosea sp. ASV33	a-proteobacteria	Bacteria
k141_7562	544	BlastX	Bosea sp. ASV33	a-proteobacteria	Bacteria
k141_87221	791	BlastX	Bosea sp. ASV33	a-proteobacteria	Bacteria
k141_88141	662	BlastX	Bosea sp. ASV33	a-proteobacteria	Bacteria
k141_101750	608	BlastX	Brevundimonas sp. ASV9	a-proteobacteria	Bacteria
k141_103782	767	BlastX	Brevundimonas sp. ASV9	a-proteobacteria	Bacteria
k141_121388	508	BlastX	Brevundimonas sp. ASV9	a-proteobacteria	Bacteria
k141_131357	601	BlastX	Brevundimonas sp. ASV9	a-proteobacteria	Bacteria
k141_139001	897	BlastX	Brevundimonas sp. ASV9	a-proteobacteria	Bacteria
k141_150724	667	BlastX	Brevundimonas sp. ASV9	a-proteobacteria	Bacteria
k141_160301	673	BlastX	Brevundimonas sp. ASV9	a-proteobacteria	Bacteria
k141_205408	669	BlastX	Brevundimonas sp. ASV9	a-proteobacteria	Bacteria
k141_208431	554	BlastX	Brevundimonas sp. ASV9	a-proteobacteria	Bacteria
k141_232463	519	BlastX	Brevundimonas sp. ASV9	a-proteobacteria	Bacteria
k141_244841	508	BlastX	Brevundimonas sp. ASV9	a-proteobacteria	Bacteria
k141_292624	613	BlastX	Brevundimonas sp. ASV9	a-proteobacteria	Bacteria
k141_364666	760	BlastX	Brevundimonas sp. ASV9	a-proteobacteria	Bacteria
k141_369479	547	BlastX	Brevundimonas sp. ASV9	a-proteobacteria	Bacteria
k141_370308	575	BlastX	Brevundimonas sp. ASV9	a-proteobacteria	Bacteria
k141_41181	592	BlastX	Brevundimonas sp. ASV9	a-proteobacteria	Bacteria
k141_412239	556	BlastX	Brevundimonas sp. ASV9	a-proteobacteria	Bacteria
k141_422318	506	BlastX	Brevundimonas sp. ASV9	a-proteobacteria	Bacteria
k141_42468	1493	BlastX	Brevundimonas sp. ASV9	a-proteobacteria	Bacteria
k141_428369	563	BlastX	Brevundimonas sp. ASV9	a-proteobacteria	Bacteria
k141_429626	502	BlastX	Brevundimonas sp. ASV9	a-proteobacteria	Bacteria
k141_60687	539	BlastX	Brevundimonas sp. ASV9	a-proteobacteria	Bacteria
k141_173859	6444	BlastX	Commensalibacter intestini	a-proteobacteria	Bacteria
k141_19190	2800	BlastX	Commensalibacter intestini	a-proteobacteria	Bacteria
k141_20888	957	BlastX	Commensalibacter intestini	a-proteobacteria	Bacteria
k141_255824	547	BlastX	Commensalibacter intestini	a-proteobacteria	Bacteria
k141_324111	2785	BlastX	Commensalibacter intestini	a-proteobacteria	Bacteria
k141_413311	1643	BlastX	Commensalibacter intestini	a-proteobacteria	Bacteria
k141_440466	1119	BlastX	Commensalibacter intestini	a-proteobacteria	Bacteria
k141_334574	1515	BlastX	Commensalibacter intestini;Commensalibacter intestini A911	a-proteobacteria	Bacteria
k141_34870	1384	BlastX	Commensalibacter intestini;Commensalibacter intestini A911	a-proteobacteria	Bacteria
k141_395071	655	BlastX	Commensalibacter intestini;Commensalibacter intestini A911	a-proteobacteria	Bacteria
k141_410256	1930	BlastX	Commensalibacter intestini;Commensalibacter intestini A911	a-proteobacteria	Bacteria
k141_102274	1843	BlastX	Commensalibacter sp. AMU001	a-proteobacteria	Bacteria
k141_109940	2662	BlastX	Commensalibacter sp. AMU001	a-proteobacteria	Bacteria
k141_112967	5219	BlastX	Commensalibacter sp. AMU001	a-proteobacteria	Bacteria
k141_128929	2929	BlastX	Commensalibacter sp. AMU001	a-proteobacteria	Bacteria
k141_129965	1119	BlastX	Commensalibacter sp. AMU001	a-proteobacteria	Bacteria
k141_139202	722	BlastX	Commensalibacter sp. AMU001	a-proteobacteria	Bacteria
k141_142009	585	BlastX	Commensalibacter sp. AMU001	a-proteobacteria	Bacteria
k141_150272	634	BlastX	Commensalibacter sp. AMU001	a-proteobacteria	Bacteria
k141_156034	852	BlastX	Commensalibacter sp. AMU001	a-proteobacteria	Bacteria
k141_17267	4813	BlastX	Commensalibacter sp. AMU001	a-proteobacteria	Bacteria
k141_178557	2498	BlastX	Commensalibacter sp. AMU001	a-proteobacteria	Bacteria
k141_180849	622	BlastX	Commensalibacter sp. AMU001	a-proteobacteria	Bacteria
k141_189833	6692	BlastX	Commensalibacter sp. AMU001	a-proteobacteria	Bacteria
k141_190724	849	BlastX	Commensalibacter sp. AMU001	a-proteobacteria	Bacteria
k141_196339	535	BlastX	Commensalibacter sp. AMU001	a-proteobacteria	Bacteria
k141_198304	673	BlastX	Commensalibacter sp. AMU001	a-proteobacteria	Bacteria
k141_203714	1008	BlastX	Commensalibacter sp. AMU001	a-proteobacteria	Bacteria
k141_212503	819	BlastX	Commensalibacter sp. AMU001	a-proteobacteria	Bacteria
k141_213461	5003	BlastX	Commensalibacter sp. AMU001	a-proteobacteria	Bacteria
k141_213831	868	BlastX	Commensalibacter sp. AMU001	a-proteobacteria	Bacteria
k141_222385	2621	BlastX	Commensalibacter sp. AMU001	a-proteobacteria	Bacteria
k141_223792	609	BlastX	Commensalibacter sp. AMU001	a-proteobacteria	Bacteria
k141_225216	1087	BlastX	Commensalibacter sp. AMU001	a-proteobacteria	Bacteria
k141_230653	1765	BlastX	Commensalibacter sp. AMU001	a-proteobacteria	Bacteria
k141_231516	515	BlastX	Commensalibacter sp. AMU001	a-proteobacteria	Bacteria
k141_25108	597	BlastX	Commensalibacter sp. AMU001	a-proteobacteria	Bacteria
k141_251084	1113	BlastX	Commensalibacter sp. AMU001	a-proteobacteria	Bacteria
k141_256437	1108	BlastX	Commensalibacter sp. AMU001	a-proteobacteria	Bacteria
k141_267791	17155	BlastX	Commensalibacter sp. AMU001	a-proteobacteria	Bacteria
k141_270792	714	BlastX	Commensalibacter sp. AMU001	a-proteobacteria	Bacteria
k141_274711	670	BlastX	Commensalibacter sp. AMU001	a-proteobacteria	Bacteria
k141_283538	609	BlastX	Commensalibacter sp. AMU001	a-proteobacteria	Bacteria
k141_284754	4134	BlastX	Commensalibacter sp. AMU001	a-proteobacteria	Bacteria
k141_288123	2857	BlastX	Commensalibacter sp. AMU001	a-proteobacteria	Bacteria
k141_28844	1952	BlastX	Commensalibacter sp. AMU001	a-proteobacteria	Bacteria
k141_290342	1055	BlastX	Commensalibacter sp. AMU001	a-proteobacteria	Bacteria
k141_293208	916	BlastX	Commensalibacter sp. AMU001	a-proteobacteria	Bacteria
k141_348542	2197	BlastX	Commensalibacter sp. AMU001	a-proteobacteria	Bacteria
k141_350710	2175	BlastX	Commensalibacter sp. AMU001	a-proteobacteria	Bacteria
k141_354812	1052	BlastX	Commensalibacter sp. AMU001	a-proteobacteria	Bacteria
k141_356523	540	BlastX	Commensalibacter sp. AMU001	a-proteobacteria	Bacteria
k141_38173	827	BlastX	Commensalibacter sp. AMU001	a-proteobacteria	Bacteria
k141_395074	915	BlastX	Commensalibacter sp. AMU001	a-proteobacteria	Bacteria
k141_430566	613	BlastX	Commensalibacter sp. AMU001	a-proteobacteria	Bacteria
k141_44528	5609	BlastX	Commensalibacter sp. AMU001	a-proteobacteria	Bacteria
k141_455639	1050	BlastX	Commensalibacter sp. AMU001	a-proteobacteria	Bacteria
k141_458514	685	BlastX	Commensalibacter sp. AMU001	a-proteobacteria	Bacteria
k141_58160	3162	BlastX	Commensalibacter sp. AMU001	a-proteobacteria	Bacteria
k141_63429	675	BlastX	Commensalibacter sp. AMU001	a-proteobacteria	Bacteria
k141_70016	1149	BlastX	Commensalibacter sp. AMU001	a-proteobacteria	Bacteria
k141_90600	522	BlastX	Commensalibacter sp. AMU001	a-proteobacteria	Bacteria
k141_90734	1584	BlastX	Commensalibacter sp. AMU001	a-proteobacteria	Bacteria
k141_342845	517	BlastX	Commensalibacter sp. AMU001	a-proteobacteria	Bacteria
k141_5859	5499	BlastX	Commensalibacter sp. AMU001;Commensalibacter sp. ESL0367	a-proteobacteria	Bacteria
k141_345471	1602	BlastX	Commensalibacter sp. AMU001;unclassified Commensalibacter;Commensalibacter sp. ESL0366;Commensalibacter sp. ESL0367;Commensalibacter sp. ESL0379;Commensalibacter sp. ESL0382;Commensalibacter sp. ESL0390;Commensalibacter sp. ESL0392;Commensalibacter sp. M0266;Commensalibacter sp. M0270;Commensalibacter sp. M0267;Commensalibacter sp. M0265;Commensalibacter sp. M0268;Commensalibacter sp. M0134;Comme…	a-proteobacteria	Bacteria
k141_203287	2719	BlastX	Commensalibacter sp. AMU001;unclassified Commensalibacter;Commensalibacter sp. ESL0366;Commensalibacter sp. ESL0367;Commensalibacter sp. ESL0379;Commensalibacter sp. ESL0382;Commensalibacter sp. ESL0390;Commensalibacter sp. M0134;Commensalibacter sp. M0133;Commensalibacter sp. M0407;Commensalibacter sp. M0402;Commensalibacter sp. W6292M3	a-proteobacteria	Bacteria
k141_333912	621	BlastX	Commensalibacter sp. AMU001;unclassified Commensalibacter;Commensalibacter sp. ESL0366;Commensalibacter sp. ESL0367;Commensalibacter sp. ESL0379;Commensalibacter sp. ESL0392;Commensalibacter sp. M0391;Commensalibacter sp. W8133;Commensalibacter sp. B14384M2;Commensalibacter sp. B14384M3;Commensalibacter sp. M0134;Commensalibacter sp. M0133;Commensalibacter sp. M0407;Commensalibacter sp. M0355;Com…	a-proteobacteria	Bacteria
k141_422338	3018	BlastX	Commensalibacter sp. AMU001;unclassified Commensalibacter;Commensalibacter sp. ESL0366;Commensalibacter sp. ESL0367;Commensalibacter sp. ESL0379;Commensalibacter sp. M0402;Commensalibacter sp. W6292M3	a-proteobacteria	Bacteria
k141_194947	8670	BlastX	Commensalibacter sp. AMU001;unclassified Commensalibacter;Commensalibacter sp. ESL0366;Commensalibacter sp. ESL0379;Commensalibacter sp. ESL0382;Commensalibacter sp. ESL0392;Commensalibacter sp. M0134;Commensalibacter sp. M0133;Commensalibacter sp. M0407	a-proteobacteria	Bacteria
k141_104849	3584	BlastX	Commensalibacter sp. AMU001;unclassified Commensalibacter;Commensalibacter sp. ESL0366;Commensalibacter sp. ESL0382;Commensalibacter sp. ESL0390;Commensalibacter sp. ESL0392;Commensalibacter sp. M0391;Commensalibacter sp. M0266;Commensalibacter sp. M0270;Commensalibacter sp. M0267;Commensalibacter sp. M0265;Commensalibacter sp. M0268;Commensalibacter sp. W8133;Commensalibacter sp. B14384M2;Commen…	a-proteobacteria	Bacteria
k141_102448	1709	BlastX	Commensalibacter sp. AMU001;unclassified Commensalibacter;Commensalibacter sp. ESL0366;Commensalibacter sp. ESL0382;Commensalibacter sp. ESL0390;Commensalibacter sp. M0391;Commensalibacter sp. M0266;Commensalibacter sp. M0270;Commensalibacter sp. M0267;Commensalibacter sp. M0265;Commensalibacter sp. M0268;Commensalibacter sp. W8133;Commensalibacter sp. B14384M2;Commensalibacter sp. B14384M3;Comme…	a-proteobacteria	Bacteria
k141_146675	5545	BlastX	Commensalibacter sp. AMU001;unclassified Commensalibacter;Commensalibacter sp. ESL0366;Commensalibacter sp. M0402;Commensalibacter sp. W6292M3	a-proteobacteria	Bacteria
k141_24673	3134	BlastX	Commensalibacter sp. AMU001;unclassified Commensalibacter;Commensalibacter sp. ESL0367	a-proteobacteria	Bacteria
k141_354507	3024	BlastX	Commensalibacter sp. AMU001;unclassified Commensalibacter;Commensalibacter sp. ESL0367	a-proteobacteria	Bacteria
k141_399381	2466	BlastX	Commensalibacter sp. AMU001;unclassified Commensalibacter;Commensalibacter sp. ESL0367;Commensalibacter sp. ESL0379;Commensalibacter sp. ESL0382;Commensalibacter sp. ESL0390;Commensalibacter sp. ESL0392;Commensalibacter sp. M0391;Commensalibacter sp. M0266;Commensalibacter sp. M0270;Commensalibacter sp. M0267;Commensalibacter sp. M0265;Commensalibacter sp. M0268;Commensalibacter sp. W8133;Commens…	a-proteobacteria	Bacteria
k141_299036	717	BlastX	Commensalibacter sp. AMU001;unclassified Commensalibacter;Commensalibacter sp. ESL0367;Commensalibacter sp. ESL0379;Commensalibacter sp. ESL0382;Commensalibacter sp. ESL0392;Commensalibacter sp. M0391;Commensalibacter sp. W8133;Commensalibacter sp. B14384M2;Commensalibacter sp. B14384M3;Commensalibacter sp. M0355;Commensalibacter sp. M0357;Commensalibacter sp. W8163	a-proteobacteria	Bacteria
k141_42380	815	BlastX	Commensalibacter sp. AMU001;unclassified Commensalibacter;Commensalibacter sp. ESL0367;Commensalibacter sp. ESL0379;Commensalibacter sp. ESL0392;Commensalibacter sp. M0402;Commensalibacter sp. W6292M3	a-proteobacteria	Bacteria
k141_38256	4334	BlastX	Commensalibacter sp. AMU001;unclassified Commensalibacter;Commensalibacter sp. ESL0379;Commensalibacter sp. ESL0390;Commensalibacter sp. M0391;Commensalibacter sp. M0266;Commensalibacter sp. M0270;Commensalibacter sp. M0267;Commensalibacter sp. M0265;Commensalibacter sp. M0268;Commensalibacter sp. W8133;Commensalibacter sp. B14384M2;Commensalibacter sp. B14384M3;Commensalibacter sp. M0134;Commens…	a-proteobacteria	Bacteria
k141_202557	8330	BlastX	Commensalibacter sp. AMU001;unclassified Commensalibacter;Commensalibacter sp. ESL0382	a-proteobacteria	Bacteria
k141_203305	2844	BlastX	Commensalibacter sp. AMU001;unclassified Commensalibacter;Commensalibacter sp. ESL0382;Commensalibacter sp. ESL0390;Commensalibacter sp. M0391;Commensalibacter sp. W8133;Commensalibacter sp. B14384M2;Commensalibacter sp. B14384M3;Commensalibacter sp. M0134;Commensalibacter sp. M0133;Commensalibacter sp. M0407;Commensalibacter sp. W8163	a-proteobacteria	Bacteria
k141_144330	8104	BlastX	Commensalibacter sp. AMU001;unclassified Commensalibacter;Commensalibacter sp. ESL0382;Commensalibacter sp. ESL0392;Commensalibacter sp. M0402;Commensalibacter sp. W6292M3	a-proteobacteria	Bacteria
k141_64558	4486	BlastX	Commensalibacter sp. AMU001;unclassified Commensalibacter;Commensalibacter sp. ESL0390	a-proteobacteria	Bacteria
k141_419752	584	BlastX	Commensalibacter sp. AMU001;unclassified Commensalibacter;Commensalibacter sp. ESL0392	a-proteobacteria	Bacteria
k141_141773	1001	BlastX	Commensalibacter sp. AMU001;unclassified Commensalibacter;Commensalibacter sp. ESL0392;Commensalibacter sp. M0402;Commensalibacter sp. W6292M3	a-proteobacteria	Bacteria
k141_355513	1264	BlastX	Commensalibacter sp. AMU001;unclassified Commensalibacter;Commensalibacter sp. M0355;Commensalibacter sp. M0357	a-proteobacteria	Bacteria
k141_86436	861	BlastX	Commensalibacter sp. AMU001;unclassified Commensalibacter;Commensalibacter sp. M0391	a-proteobacteria	Bacteria
k141_179994	752	BlastX	Commensalibacter sp. AMU001;unclassified Commensalibacter;Commensalibacter sp. M0391;Commensalibacter sp. M0266;Commensalibacter sp. M0270;Commensalibacter sp. M0267;Commensalibacter sp. M0265;Commensalibacter sp. M0268;Commensalibacter sp. W8133;Commensalibacter sp. B14384M2;Commensalibacter sp. B14384M3;Commensalibacter sp. M0134;Commensalibacter sp. M0133;Commensalibacter sp. M0407;Commensalib…	a-proteobacteria	Bacteria
k141_91551	541	BlastX	Commensalibacter sp. AMU001;unclassified Commensalibacter;Commensalibacter sp. M0391;Commensalibacter sp. W8133;Commensalibacter sp. B14384M2;Commensalibacter sp. B14384M3;Commensalibacter sp. M0402;Commensalibacter sp. W6292M3;Commensalibacter sp. W8163	a-proteobacteria	Bacteria
k141_114815	540	BlastX	Commensalibacter sp. AMU001;unclassified Commensalibacter;Commensalibacter sp. M0391;Commensalibacter sp. W8133;Commensalibacter sp. B14384M2;Commensalibacter sp. B14384M3;Commensalibacter sp. W8163	a-proteobacteria	Bacteria
k141_112465	1176	BlastX	Commensalibacter sp. ESL0284	a-proteobacteria	Bacteria
k141_126186	18270	BlastX	Commensalibacter sp. ESL0284	a-proteobacteria	Bacteria
k141_138619	1147	BlastX	Commensalibacter sp. ESL0284	a-proteobacteria	Bacteria
k141_138829	664	BlastX	Commensalibacter sp. ESL0284	a-proteobacteria	Bacteria
k141_14228	652	BlastX	Commensalibacter sp. ESL0284	a-proteobacteria	Bacteria
k141_143972	1222	BlastX	Commensalibacter sp. ESL0284	a-proteobacteria	Bacteria
k141_156931	2174	BlastX	Commensalibacter sp. ESL0284	a-proteobacteria	Bacteria
k141_207418	1213	BlastX	Commensalibacter sp. ESL0284	a-proteobacteria	Bacteria
k141_232888	8903	BlastX	Commensalibacter sp. ESL0284	a-proteobacteria	Bacteria
k141_237636	2797	BlastX	Commensalibacter sp. ESL0284	a-proteobacteria	Bacteria
k141_246458	16226	BlastX	Commensalibacter sp. ESL0284	a-proteobacteria	Bacteria
k141_2548	2469	BlastX	Commensalibacter sp. ESL0284	a-proteobacteria	Bacteria
k141_255701	716	BlastX	Commensalibacter sp. ESL0284	a-proteobacteria	Bacteria
k141_261219	7363	BlastX	Commensalibacter sp. ESL0284	a-proteobacteria	Bacteria
k141_262142	552	BlastX	Commensalibacter sp. ESL0284	a-proteobacteria	Bacteria
k141_265072	535	BlastX	Commensalibacter sp. ESL0284	a-proteobacteria	Bacteria
k141_269989	1162	BlastX	Commensalibacter sp. ESL0284	a-proteobacteria	Bacteria
k141_278291	547	BlastX	Commensalibacter sp. ESL0284	a-proteobacteria	Bacteria
k141_288495	516	BlastX	Commensalibacter sp. ESL0284	a-proteobacteria	Bacteria
k141_311290	595	BlastX	Commensalibacter sp. ESL0284	a-proteobacteria	Bacteria
k141_341493	2789	BlastX	Commensalibacter sp. ESL0284	a-proteobacteria	Bacteria
k141_358102	594	BlastX	Commensalibacter sp. ESL0284	a-proteobacteria	Bacteria
k141_361	619	BlastX	Commensalibacter sp. ESL0284	a-proteobacteria	Bacteria
k141_366303	4971	BlastX	Commensalibacter sp. ESL0284	a-proteobacteria	Bacteria
k141_387399	1012	BlastX	Commensalibacter sp. ESL0284	a-proteobacteria	Bacteria
k141_390792	937	BlastX	Commensalibacter sp. ESL0284	a-proteobacteria	Bacteria
k141_393505	547	BlastX	Commensalibacter sp. ESL0284	a-proteobacteria	Bacteria
k141_411715	1253	BlastX	Commensalibacter sp. ESL0284	a-proteobacteria	Bacteria
k141_43283	4046	BlastX	Commensalibacter sp. ESL0284	a-proteobacteria	Bacteria
k141_453641	4247	BlastX	Commensalibacter sp. ESL0284	a-proteobacteria	Bacteria
k141_47349	527	BlastX	Commensalibacter sp. ESL0284	a-proteobacteria	Bacteria
k141_52881	5563	BlastX	Commensalibacter sp. ESL0284	a-proteobacteria	Bacteria
k141_66460	2148	BlastX	Commensalibacter sp. ESL0284	a-proteobacteria	Bacteria
k141_71954	2510	BlastX	Commensalibacter sp. ESL0284	a-proteobacteria	Bacteria
k141_77800	10123	BlastX	Commensalibacter sp. ESL0284	a-proteobacteria	Bacteria
k141_8450	7556	BlastX	Commensalibacter sp. ESL0284	a-proteobacteria	Bacteria
k141_85067	2477	BlastX	Commensalibacter sp. ESL0284	a-proteobacteria	Bacteria
k141_90642	512	BlastX	Commensalibacter sp. ESL0284	a-proteobacteria	Bacteria
k141_143883	10088	BlastX	Commensalibacter sp. ESL0284;Commensalibacter sp. AMU001;unclassified Commensalibacter	a-proteobacteria	Bacteria
k141_96061	2425	BlastX	Commensalibacter sp. ESL0284;Commensalibacter sp. AMU001;unclassified Commensalibacter	a-proteobacteria	Bacteria
k141_59567	3304	BlastX	Commensalibacter sp. ESL0284;Commensalibacter sp. AMU001;unclassified Commensalibacter;Commensalibacter sp. ESL0366;Commensalibacter sp. ESL0367;Commensalibacter sp. ESL0379;Commensalibacter sp. ESL0382;Commensalibacter sp. ESL0390;Commensalibacter sp. ESL0392;Commensalibacter sp. M0266;Commensalibacter sp. M0270;Commensalibacter sp. M0267;Commensalibacter sp. M0265;Commensalibacter sp. M0268;Com…	a-proteobacteria	Bacteria
k141_124123	8840	BlastX	Commensalibacter sp. ESL0284;Commensalibacter sp. AMU001;unclassified Commensalibacter;Commensalibacter sp. ESL0366;Commensalibacter sp. ESL0367;Commensalibacter sp. ESL0379;Commensalibacter sp. ESL0382;Commensalibacter sp. ESL0390;Commensalibacter sp. ESL0392;Commensalibacter sp. M0391;Commensalibacter sp. M0266;Commensalibacter sp. M0270;Commensalibacter sp. M0267;Commensalibacter sp. M0265;Com…	a-proteobacteria	Bacteria
k141_174978	701	BlastX	Commensalibacter sp. ESL0284;Commensalibacter sp. AMU001;unclassified Commensalibacter;Commensalibacter sp. ESL0366;Commensalibacter sp. ESL0367;Commensalibacter sp. ESL0379;Commensalibacter sp. ESL0382;Commensalibacter sp. ESL0390;Commensalibacter sp. ESL0392;Commensalibacter sp. M0391;Commensalibacter sp. M0266;Commensalibacter sp. M0270;Commensalibacter sp. M0267;Commensalibacter sp. M0265;Com…	a-proteobacteria	Bacteria
k141_88101	585	BlastX	Commensalibacter sp. ESL0284;Commensalibacter sp. AMU001;unclassified Commensalibacter;Commensalibacter sp. ESL0366;Commensalibacter sp. ESL0367;Commensalibacter sp. ESL0379;Commensalibacter sp. ESL0382;Commensalibacter sp. ESL0390;Commensalibacter sp. ESL0392;Commensalibacter sp. M0391;Commensalibacter sp. M0266;Commensalibacter sp. M0270;Commensalibacter sp. M0267;Commensalibacter sp. M0265;Com…	a-proteobacteria	Bacteria
k141_216116	2450	BlastX	Commensalibacter sp. ESL0284;Commensalibacter sp. AMU001;unclassified Commensalibacter;Commensalibacter sp. ESL0366;Commensalibacter sp. ESL0367;Commensalibacter sp. ESL0379;Commensalibacter sp. ESL0382;Commensalibacter sp. ESL0390;Commensalibacter sp. ESL0392;Commensalibacter sp. M0391;Commensalibacter sp. M0266;Commensalibacter sp. M0270;Commensalibacter sp. M0267;Commensalibacter sp. M0265;Com…	a-proteobacteria	Bacteria
k141_81531	1807	BlastX	Commensalibacter sp. ESL0284;Commensalibacter sp. AMU001;unclassified Commensalibacter;Commensalibacter sp. ESL0366;Commensalibacter sp. ESL0367;Commensalibacter sp. ESL0379;Commensalibacter sp. ESL0382;Commensalibacter sp. ESL0390;Commensalibacter sp. ESL0392;Commensalibacter sp. M0391;Commensalibacter sp. M0266;Commensalibacter sp. M0270;Commensalibacter sp. M0267;Commensalibacter sp. M0265;Com…	a-proteobacteria	Bacteria
k141_16544	608	BlastX	Commensalibacter sp. ESL0284;Commensalibacter sp. AMU001;unclassified Commensalibacter;Commensalibacter sp. ESL0366;Commensalibacter sp. ESL0367;Commensalibacter sp. ESL0379;Commensalibacter sp. ESL0382;Commensalibacter sp. ESL0392;Commensalibacter sp. M0391;Commensalibacter sp. M0266;Commensalibacter sp. M0270;Commensalibacter sp. M0267;Commensalibacter sp. M0265;Commensalibacter sp. M0268;Comme…	a-proteobacteria	Bacteria
k141_138812	2233	BlastX	Commensalibacter sp. ESL0284;Commensalibacter sp. AMU001;unclassified Commensalibacter;Commensalibacter sp. ESL0366;Commensalibacter sp. ESL0367;Commensalibacter sp. ESL0379;Commensalibacter sp. ESL0392;Commensalibacter sp. M0266;Commensalibacter sp. M0270;Commensalibacter sp. M0267;Commensalibacter sp. M0265;Commensalibacter sp. M0268;Commensalibacter sp. M0402;Commensalibacter sp. W6292M3	a-proteobacteria	Bacteria
k141_135933	1443	BlastX	Commensalibacter sp. ESL0284;Commensalibacter sp. AMU001;unclassified Commensalibacter;Commensalibacter sp. ESL0366;Commensalibacter sp. ESL0367;Commensalibacter sp. ESL0379;Commensalibacter sp. ESL0392;Commensalibacter sp. M0391;Commensalibacter sp. M0266;Commensalibacter sp. M0270;Commensalibacter sp. M0267;Commensalibacter sp. M0265;Commensalibacter sp. M0268;Commensalibacter sp. W8133;Commens…	a-proteobacteria	Bacteria
k141_151606	7990	BlastX	Commensalibacter sp. ESL0284;Commensalibacter sp. AMU001;unclassified Commensalibacter;Commensalibacter sp. ESL0366;Commensalibacter sp. ESL0367;Commensalibacter sp. ESL0379;Commensalibacter sp. M0355;Commensalibacter sp. M0357;Commensalibacter sp. M0402;Commensalibacter sp. W6292M3	a-proteobacteria	Bacteria
k141_24814	1577	BlastX	Commensalibacter sp. ESL0284;Commensalibacter sp. AMU001;unclassified Commensalibacter;Commensalibacter sp. ESL0366;Commensalibacter sp. ESL0367;Commensalibacter sp. ESL0382;Commensalibacter sp. ESL0390;Commensalibacter sp. ESL0392;Commensalibacter sp. M0391;Commensalibacter sp. M0266;Commensalibacter sp. M0270;Commensalibacter sp. M0267;Commensalibacter sp. M0265;Commensalibacter sp. M0268;Comme…	a-proteobacteria	Bacteria
k141_413859	750	BlastX	Commensalibacter sp. ESL0284;Commensalibacter sp. AMU001;unclassified Commensalibacter;Commensalibacter sp. ESL0366;Commensalibacter sp. ESL0367;Commensalibacter sp. ESL0382;Commensalibacter sp. ESL0390;Commensalibacter sp. ESL0392;Commensalibacter sp. M0391;Commensalibacter sp. M0266;Commensalibacter sp. M0270;Commensalibacter sp. M0267;Commensalibacter sp. M0265;Commensalibacter sp. M0268;Comme…	a-proteobacteria	Bacteria
k141_68170	550	BlastX	Commensalibacter sp. ESL0284;Commensalibacter sp. AMU001;unclassified Commensalibacter;Commensalibacter sp. ESL0366;Commensalibacter sp. ESL0367;Commensalibacter sp. ESL0382;Commensalibacter sp. ESL0390;Commensalibacter sp. ESL0392;Commensalibacter sp. M0391;Commensalibacter sp. M0266;Commensalibacter sp. M0270;Commensalibacter sp. M0267;Commensalibacter sp. M0265;Commensalibacter sp. M0268;Comme…	a-proteobacteria	Bacteria
k141_36102	4991	BlastX	Commensalibacter sp. ESL0284;Commensalibacter sp. AMU001;unclassified Commensalibacter;Commensalibacter sp. ESL0366;Commensalibacter sp. ESL0367;Commensalibacter sp. ESL0382;Commensalibacter sp. ESL0390;Commensalibacter sp. M0391;Commensalibacter sp. M0266;Commensalibacter sp. M0270;Commensalibacter sp. M0267;Commensalibacter sp. M0265;Commensalibacter sp. M0268;Commensalibacter sp. W8133;Commens…	a-proteobacteria	Bacteria
k141_294012	3465	BlastX	Commensalibacter sp. ESL0284;Commensalibacter sp. AMU001;unclassified Commensalibacter;Commensalibacter sp. ESL0366;Commensalibacter sp. ESL0367;Commensalibacter sp. ESL0390;Commensalibacter sp. M0391;Commensalibacter sp. M0266;Commensalibacter sp. M0270;Commensalibacter sp. M0267;Commensalibacter sp. M0265;Commensalibacter sp. M0268;Commensalibacter sp. W8133;Commensalibacter sp. B14384M2;Commen…	a-proteobacteria	Bacteria
k141_44522	705	BlastX	Commensalibacter sp. ESL0284;Commensalibacter sp. AMU001;unclassified Commensalibacter;Commensalibacter sp. ESL0366;Commensalibacter sp. ESL0379;Commensalibacter sp. ESL0390;Commensalibacter sp. ESL0392;Commensalibacter sp. M0134;Commensalibacter sp. M0133;Commensalibacter sp. M0407;Commensalibacter sp. M0402;Commensalibacter sp. W6292M3	a-proteobacteria	Bacteria
k141_230231	589	BlastX	Commensalibacter sp. ESL0284;Commensalibacter sp. AMU001;unclassified Commensalibacter;Commensalibacter sp. ESL0366;Commensalibacter sp. ESL0390;Commensalibacter sp. M0391;Commensalibacter sp. W8133;Commensalibacter sp. B14384M2;Commensalibacter sp. B14384M3;Commensalibacter sp. M0134;Commensalibacter sp. M0133;Commensalibacter sp. M0407;Commensalibacter sp. M0355;Commensalibacter sp. M0357;Comme…	a-proteobacteria	Bacteria
k141_126083	722	BlastX	Commensalibacter sp. ESL0284;Commensalibacter sp. AMU001;unclassified Commensalibacter;Commensalibacter sp. ESL0367	a-proteobacteria	Bacteria
k141_224691	653	BlastX	Commensalibacter sp. ESL0284;Commensalibacter sp. AMU001;unclassified Commensalibacter;Commensalibacter sp. ESL0367;Commensalibacter sp. ESL0379;Commensalibacter sp. ESL0382;Commensalibacter sp. ESL0390;Commensalibacter sp. M0266;Commensalibacter sp. M0270;Commensalibacter sp. M0267;Commensalibacter sp. M0265;Commensalibacter sp. M0268;Commensalibacter sp. M0134;Commensalibacter sp. M0133;Commens…	a-proteobacteria	Bacteria
k141_20050	616	BlastX	Commensalibacter sp. ESL0284;Commensalibacter sp. AMU001;unclassified Commensalibacter;Commensalibacter sp. ESL0367;Commensalibacter sp. ESL0379;Commensalibacter sp. ESL0382;Commensalibacter sp. ESL0392;Commensalibacter sp. M0391;Commensalibacter sp. M0134;Commensalibacter sp. M0133;Commensalibacter sp. M0407;Commensalibacter sp. M0357	a-proteobacteria	Bacteria
k141_265040	10571	BlastX	Commensalibacter sp. ESL0284;Commensalibacter sp. AMU001;unclassified Commensalibacter;Commensalibacter sp. ESL0367;Commensalibacter sp. ESL0382;Commensalibacter sp. ESL0392;Commensalibacter sp. M0391;Commensalibacter sp. W8133;Commensalibacter sp. B14384M2;Commensalibacter sp. B14384M3;Commensalibacter sp. M0134;Commensalibacter sp. M0133;Commensalibacter sp. M0407;Commensalibacter sp. M0355;Com…	a-proteobacteria	Bacteria
k141_1123	1501	BlastX	Commensalibacter sp. ESL0284;Commensalibacter sp. AMU001;unclassified Commensalibacter;Commensalibacter sp. ESL0379;Commensalibacter sp. ESL0392;Commensalibacter sp. M0355;Commensalibacter sp. M0357	a-proteobacteria	Bacteria
k141_262738	6103	BlastX	Commensalibacter sp. ESL0284;Commensalibacter sp. AMU001;unclassified Commensalibacter;Commensalibacter sp. ESL0382	a-proteobacteria	Bacteria
k141_11956	1144	BlastX	Commensalibacter sp. ESL0284;Commensalibacter sp. AMU001;unclassified Commensalibacter;Commensalibacter sp. ESL0392;Commensalibacter sp. M0134;Commensalibacter sp. M0133;Commensalibacter sp. M0407	a-proteobacteria	Bacteria
k141_455718	621	BlastX	Commensalibacter sp. ESL0284;Commensalibacter sp. AMU001;unclassified Commensalibacter;Commensalibacter sp. M0355;Commensalibacter sp. M0357	a-proteobacteria	Bacteria
k141_181845	545	BlastX	Commensalibacter sp. ESL0284;Commensalibacter sp. AMU001;unclassified Commensalibacter;Commensalibacter sp. M0391;Commensalibacter sp. W8133;Commensalibacter sp. B14384M2;Commensalibacter sp. B14384M3;Commensalibacter sp. M0355;Commensalibacter sp. M0357;Commensalibacter sp. W8163	a-proteobacteria	Bacteria
k141_192207	793	BlastX	Commensalibacter sp. ESL0284;Commensalibacter sp. AMU001;unclassified Commensalibacter;Commensalibacter sp. M0391;Commensalibacter sp. W8133;Commensalibacter sp. B14384M2;Commensalibacter sp. B14384M3;Commensalibacter sp. M0355;Commensalibacter sp. M0357;Commensalibacter sp. W8163	a-proteobacteria	Bacteria
k141_126982	10216	BlastX	Commensalibacter sp. ESL0284;Commensalibacter sp. AMU001;unclassified Commensalibacter;Commensalibacter sp. W8133;Commensalibacter sp. B14384M2;Commensalibacter sp. B14384M3;Commensalibacter sp. W8163	a-proteobacteria	Bacteria
k141_224362	2919	BlastX	Commensalibacter sp. ESL0284;Commensalibacter sp. ESL0366;Commensalibacter sp. ESL0367;Commensalibacter sp. ESL0379;Commensalibacter sp. ESL0390;Commensalibacter sp. M0391;Commensalibacter sp. W8133;Commensalibacter sp. B14384M2;Commensalibacter sp. B14384M3;Commensalibacter sp. W8163	a-proteobacteria	Bacteria
k141_192300	2556	BlastX	Commensalibacter sp. ESL0284;Commensalibacter sp. ESL0367;Commensalibacter sp. ESL0379;Commensalibacter sp. ESL0390;Commensalibacter sp. ESL0392;Commensalibacter sp. M0391;Commensalibacter sp. M0266;Commensalibacter sp. M0270;Commensalibacter sp. M0267;Commensalibacter sp. M0265;Commensalibacter sp. M0268;Commensalibacter sp. W8133;Commensalibacter sp. B14384M2;Commensalibacter sp. B14384M3;Comme…	a-proteobacteria	Bacteria
k141_233851	2128	BlastX	Commensalibacter sp. ESL0284;Commensalibacter sp. M0391;Commensalibacter sp. W8133;Commensalibacter sp. M0134;Commensalibacter sp. M0133;Commensalibacter sp. M0407	a-proteobacteria	Bacteria
k141_222845	658	BlastX	Commensalibacter sp. ESL0284;unclassified Commensalibacter;Commensalibacter sp. ESL0366;Commensalibacter sp. ESL0367;Commensalibacter sp. ESL0379;Commensalibacter sp. ESL0382;Commensalibacter sp. ESL0390;Commensalibacter sp. ESL0392;Commensalibacter sp. M0391;Commensalibacter sp. M0266;Commensalibacter sp. M0270;Commensalibacter sp. M0267;Commensalibacter sp. M0265;Commensalibacter sp. M0268;Comm…	a-proteobacteria	Bacteria
k141_35070	10652	BlastX	Commensalibacter sp. ESL0284;unclassified Commensalibacter;Commensalibacter sp. ESL0366;Commensalibacter sp. ESL0367;Commensalibacter sp. ESL0382;Commensalibacter sp. M0391;Commensalibacter sp. M0266;Commensalibacter sp. M0270;Commensalibacter sp. M0267;Commensalibacter sp. M0265;Commensalibacter sp. M0268;Commensalibacter sp. W8133;Commensalibacter sp. B14384M2;Commensalibacter sp. B14384M3;Comm…	a-proteobacteria	Bacteria
k141_441155	1837	BlastX	Commensalibacter sp. ESL0284;unclassified Commensalibacter;Commensalibacter sp. ESL0367;Commensalibacter sp. ESL0379;Commensalibacter sp. ESL0382;Commensalibacter sp. ESL0392;Commensalibacter sp. M0134;Commensalibacter sp. M0133;Commensalibacter sp. M0407;Commensalibacter sp. M0355;Commensalibacter sp. M0357;Commensalibacter sp. M0402;Commensalibacter sp. W6292M3	a-proteobacteria	Bacteria
k141_310313	5259	BlastX	Commensalibacter sp. ESL0284;unclassified Commensalibacter;Commensalibacter sp. ESL0367;Commensalibacter sp. ESL0390;Commensalibacter sp. M0266;Commensalibacter sp. M0270;Commensalibacter sp. M0267;Commensalibacter sp. M0265;Commensalibacter sp. M0268;Commensalibacter sp. M0134;Commensalibacter sp. M0133;Commensalibacter sp. M0407;Commensalibacter sp. M0355;Commensalibacter sp. M0357;Commensaliba…	a-proteobacteria	Bacteria
k141_219492	526	BlastX	Commensalibacter sp. ESL0284;unclassified Commensalibacter;Commensalibacter sp. ESL0367;Commensalibacter sp. M0355;Commensalibacter sp. M0357;Commensalibacter sp. M0402;Commensalibacter sp. W6292M3	a-proteobacteria	Bacteria
k141_141902	558	BlastX	Commensalibacter sp. ESL0284;unclassified Commensalibacter;Commensalibacter sp. ESL0367;Commensalibacter sp. M0391;Commensalibacter sp. W8133;Commensalibacter sp. B14384M2;Commensalibacter sp. B14384M3;Commensalibacter sp. W8163	a-proteobacteria	Bacteria
k141_168460	2039	BlastX	Commensalibacter sp. ESL0284;unclassified Commensalibacter;Commensalibacter sp. ESL0379;Commensalibacter sp. M0134;Commensalibacter sp. M0133;Commensalibacter sp. M0407	a-proteobacteria	Bacteria
k141_86311	1004	BlastX	Commensalibacter sp. ESL0284;unclassified Commensalibacter;Commensalibacter sp. ESL0382;Commensalibacter sp. ESL0390	a-proteobacteria	Bacteria
k141_283059	1465	BlastX	Commensalibacter sp. ESL0284;unclassified Commensalibacter;Commensalibacter sp. ESL0382;Commensalibacter sp. ESL0390;Commensalibacter sp. M0391;Commensalibacter sp. W8133;Commensalibacter sp. B14384M2;Commensalibacter sp. B14384M3;Commensalibacter sp. M0355;Commensalibacter sp. M0357;Commensalibacter sp. W8163	a-proteobacteria	Bacteria
k141_12865	918	BlastX	Commensalibacter sp. ESL0284;unclassified Commensalibacter;Commensalibacter sp. ESL0390;Commensalibacter sp. M0134;Commensalibacter sp. M0133;Commensalibacter sp. M0407	a-proteobacteria	Bacteria
k141_187139	1697	BlastX	Commensalibacter sp. ESL0284;unclassified Commensalibacter;Commensalibacter sp. ESL0390;Commensalibacter sp. M0355;Commensalibacter sp. M0357	a-proteobacteria	Bacteria
k141_24645	15128	BlastX	Commensalibacter sp. ESL0284;unclassified Commensalibacter;Commensalibacter sp. ESL0392;Commensalibacter sp. M0266;Commensalibacter sp. M0270;Commensalibacter sp. M0267;Commensalibacter sp. M0265;Commensalibacter sp. M0268;Commensalibacter sp. M0355;Commensalibacter sp. M0357;Commensalibacter sp. M0402;Commensalibacter sp. W6292M3	a-proteobacteria	Bacteria
k141_57544	4629	BlastX	Commensalibacter sp. ESL0284;unclassified Commensalibacter;Commensalibacter sp. M0134;Commensalibacter sp. M0133;Commensalibacter sp. M0407;Commensalibacter sp. M0355;Commensalibacter sp. M0357	a-proteobacteria	Bacteria
k141_231748	2928	BlastX	Commensalibacter sp. ESL0284;unclassified Commensalibacter;Commensalibacter sp. M0266;Commensalibacter sp. M0270;Commensalibacter sp. M0267;Commensalibacter sp. M0265;Commensalibacter sp. M0268	a-proteobacteria	Bacteria
k141_126762	659	BlastX	Commensalibacter sp. ESL0284;unclassified Commensalibacter;Commensalibacter sp. M0355;Commensalibacter sp. M0357	a-proteobacteria	Bacteria
k141_3163	658	BlastX	Commensalibacter sp. ESL0284;unclassified Commensalibacter;Commensalibacter sp. M0355;Commensalibacter sp. M0357	a-proteobacteria	Bacteria
k141_112104	12433	BlastX	Commensalibacter sp. ESL0284;unclassified Commensalibacter;Commensalibacter sp. M0391;Commensalibacter sp. W8133;Commensalibacter sp. B14384M2;Commensalibacter sp. B14384M3;Commensalibacter sp. M0355;Commensalibacter sp. M0357;Commensalibacter sp. W8163	a-proteobacteria	Bacteria
k141_255514	523	BlastX	Commensalibacter sp. ESL0284;unclassified Commensalibacter;Commensalibacter sp. M0391;Commensalibacter sp. W8133;Commensalibacter sp. B14384M2;Commensalibacter sp. B14384M3;Commensalibacter sp. W8163	a-proteobacteria	Bacteria
k141_322513	1173	BlastX	Commensalibacter sp. ESL0284;unclassified Commensalibacter;Commensalibacter sp. M0391;Commensalibacter sp. W8133;Commensalibacter sp. B14384M2;Commensalibacter sp. B14384M3;Commensalibacter sp. W8163	a-proteobacteria	Bacteria
k141_102210	708	BlastX	Commensalibacter sp. ESL0366	a-proteobacteria	Bacteria
k141_103181	1815	BlastX	Commensalibacter sp. ESL0366	a-proteobacteria	Bacteria
k141_105629	632	BlastX	Commensalibacter sp. ESL0366	a-proteobacteria	Bacteria
k141_106929	1617	BlastX	Commensalibacter sp. ESL0366	a-proteobacteria	Bacteria
k141_112640	7404	BlastX	Commensalibacter sp. ESL0366	a-proteobacteria	Bacteria
k141_114993	580	BlastX	Commensalibacter sp. ESL0366	a-proteobacteria	Bacteria
k141_115719	3265	BlastX	Commensalibacter sp. ESL0366	a-proteobacteria	Bacteria
k141_117657	4726	BlastX	Commensalibacter sp. ESL0366	a-proteobacteria	Bacteria
k141_122993	3234	BlastX	Commensalibacter sp. ESL0366	a-proteobacteria	Bacteria
k141_123529	1355	BlastX	Commensalibacter sp. ESL0366	a-proteobacteria	Bacteria
k141_123769	1342	BlastX	Commensalibacter sp. ESL0366	a-proteobacteria	Bacteria
k141_128368	2205	BlastX	Commensalibacter sp. ESL0366	a-proteobacteria	Bacteria
k141_131053	2185	BlastX	Commensalibacter sp. ESL0366	a-proteobacteria	Bacteria
k141_13281	725	BlastX	Commensalibacter sp. ESL0366	a-proteobacteria	Bacteria
k141_134320	8698	BlastX	Commensalibacter sp. ESL0366	a-proteobacteria	Bacteria
k141_136397	2325	BlastX	Commensalibacter sp. ESL0366	a-proteobacteria	Bacteria
k141_142039	7686	BlastX	Commensalibacter sp. ESL0366	a-proteobacteria	Bacteria
k141_144019	2694	BlastX	Commensalibacter sp. ESL0366	a-proteobacteria	Bacteria
k141_144381	570	BlastX	Commensalibacter sp. ESL0366	a-proteobacteria	Bacteria
k141_14622	1947	BlastX	Commensalibacter sp. ESL0366	a-proteobacteria	Bacteria
k141_155811	6385	BlastX	Commensalibacter sp. ESL0366	a-proteobacteria	Bacteria
k141_15621	2296	BlastX	Commensalibacter sp. ESL0366	a-proteobacteria	Bacteria
k141_162946	2189	BlastX	Commensalibacter sp. ESL0366	a-proteobacteria	Bacteria
k141_165190	883	BlastX	Commensalibacter sp. ESL0366	a-proteobacteria	Bacteria
k141_168400	2516	BlastX	Commensalibacter sp. ESL0366	a-proteobacteria	Bacteria
k141_169625	654	BlastX	Commensalibacter sp. ESL0366	a-proteobacteria	Bacteria
k141_171263	1781	BlastX	Commensalibacter sp. ESL0366	a-proteobacteria	Bacteria
k141_174311	665	BlastX	Commensalibacter sp. ESL0366	a-proteobacteria	Bacteria
k141_180901	595	BlastX	Commensalibacter sp. ESL0366	a-proteobacteria	Bacteria
k141_185750	1510	BlastX	Commensalibacter sp. ESL0366	a-proteobacteria	Bacteria
k141_186486	1877	BlastX	Commensalibacter sp. ESL0366	a-proteobacteria	Bacteria
k141_187765	878	BlastX	Commensalibacter sp. ESL0366	a-proteobacteria	Bacteria
k141_188695	1153	BlastX	Commensalibacter sp. ESL0366	a-proteobacteria	Bacteria
k141_190214	1372	BlastX	Commensalibacter sp. ESL0366	a-proteobacteria	Bacteria
k141_192734	2655	BlastX	Commensalibacter sp. ESL0366	a-proteobacteria	Bacteria
k141_19456	689	BlastX	Commensalibacter sp. ESL0366	a-proteobacteria	Bacteria
k141_19492	1417	BlastX	Commensalibacter sp. ESL0366	a-proteobacteria	Bacteria
k141_200981	12647	BlastX	Commensalibacter sp. ESL0366	a-proteobacteria	Bacteria
k141_203091	2520	BlastX	Commensalibacter sp. ESL0366	a-proteobacteria	Bacteria
k141_203520	717	BlastX	Commensalibacter sp. ESL0366	a-proteobacteria	Bacteria
k141_206661	11954	BlastX	Commensalibacter sp. ESL0366	a-proteobacteria	Bacteria
k141_2132	7075	BlastX	Commensalibacter sp. ESL0366	a-proteobacteria	Bacteria
k141_213681	730	BlastX	Commensalibacter sp. ESL0366	a-proteobacteria	Bacteria
k141_215884	568	BlastX	Commensalibacter sp. ESL0366	a-proteobacteria	Bacteria
k141_218975	3246	BlastX	Commensalibacter sp. ESL0366	a-proteobacteria	Bacteria
k141_225324	1581	BlastX	Commensalibacter sp. ESL0366	a-proteobacteria	Bacteria
k141_227089	507	BlastX	Commensalibacter sp. ESL0366	a-proteobacteria	Bacteria
k141_227584	2813	BlastX	Commensalibacter sp. ESL0366	a-proteobacteria	Bacteria
k141_229342	2859	BlastX	Commensalibacter sp. ESL0366	a-proteobacteria	Bacteria
k141_232327	2854	BlastX	Commensalibacter sp. ESL0366	a-proteobacteria	Bacteria
k141_233476	5437	BlastX	Commensalibacter sp. ESL0366	a-proteobacteria	Bacteria
k141_235067	2070	BlastX	Commensalibacter sp. ESL0366	a-proteobacteria	Bacteria
k141_236873	4148	BlastX	Commensalibacter sp. ESL0366	a-proteobacteria	Bacteria
k141_238198	13136	BlastX	Commensalibacter sp. ESL0366	a-proteobacteria	Bacteria
k141_238838	1477	BlastX	Commensalibacter sp. ESL0366	a-proteobacteria	Bacteria
k141_238986	852	BlastX	Commensalibacter sp. ESL0366	a-proteobacteria	Bacteria
k141_2417	505	BlastX	Commensalibacter sp. ESL0366	a-proteobacteria	Bacteria
k141_243295	5338	BlastX	Commensalibacter sp. ESL0366	a-proteobacteria	Bacteria
k141_243499	848	BlastX	Commensalibacter sp. ESL0366	a-proteobacteria	Bacteria
k141_244338	855	BlastX	Commensalibacter sp. ESL0366	a-proteobacteria	Bacteria
k141_244910	901	BlastX	Commensalibacter sp. ESL0366	a-proteobacteria	Bacteria
k141_249046	6082	BlastX	Commensalibacter sp. ESL0366	a-proteobacteria	Bacteria
k141_251632	1568	BlastX	Commensalibacter sp. ESL0366	a-proteobacteria	Bacteria
k141_253361	2452	BlastX	Commensalibacter sp. ESL0366	a-proteobacteria	Bacteria
k141_255598	612	BlastX	Commensalibacter sp. ESL0366	a-proteobacteria	Bacteria
k141_256234	820	BlastX	Commensalibacter sp. ESL0366	a-proteobacteria	Bacteria
k141_25851	2108	BlastX	Commensalibacter sp. ESL0366	a-proteobacteria	Bacteria
k141_261028	3515	BlastX	Commensalibacter sp. ESL0366	a-proteobacteria	Bacteria
k141_265789	1997	BlastX	Commensalibacter sp. ESL0366	a-proteobacteria	Bacteria
k141_268757	2566	BlastX	Commensalibacter sp. ESL0366	a-proteobacteria	Bacteria
k141_269424	1456	BlastX	Commensalibacter sp. ESL0366	a-proteobacteria	Bacteria
k141_271231	1099	BlastX	Commensalibacter sp. ESL0366	a-proteobacteria	Bacteria
k141_271409	4105	BlastX	Commensalibacter sp. ESL0366	a-proteobacteria	Bacteria
k141_271663	693	BlastX	Commensalibacter sp. ESL0366	a-proteobacteria	Bacteria
k141_275404	1664	BlastX	Commensalibacter sp. ESL0366	a-proteobacteria	Bacteria
k141_276371	655	BlastX	Commensalibacter sp. ESL0366	a-proteobacteria	Bacteria
k141_281013	1452	BlastX	Commensalibacter sp. ESL0366	a-proteobacteria	Bacteria
k141_285242	2921	BlastX	Commensalibacter sp. ESL0366	a-proteobacteria	Bacteria
k141_291871	2767	BlastX	Commensalibacter sp. ESL0366	a-proteobacteria	Bacteria
k141_295564	3602	BlastX	Commensalibacter sp. ESL0366	a-proteobacteria	Bacteria
k141_296429	1317	BlastX	Commensalibacter sp. ESL0366	a-proteobacteria	Bacteria
k141_297456	1877	BlastX	Commensalibacter sp. ESL0366	a-proteobacteria	Bacteria
k141_301861	1023	BlastX	Commensalibacter sp. ESL0366	a-proteobacteria	Bacteria
k141_302857	867	BlastX	Commensalibacter sp. ESL0366	a-proteobacteria	Bacteria
k141_305870	841	BlastX	Commensalibacter sp. ESL0366	a-proteobacteria	Bacteria
k141_307096	1720	BlastX	Commensalibacter sp. ESL0366	a-proteobacteria	Bacteria
k141_308683	3172	BlastX	Commensalibacter sp. ESL0366	a-proteobacteria	Bacteria
k141_309489	5137	BlastX	Commensalibacter sp. ESL0366	a-proteobacteria	Bacteria
k141_314882	4985	BlastX	Commensalibacter sp. ESL0366	a-proteobacteria	Bacteria
k141_327132	1982	BlastX	Commensalibacter sp. ESL0366	a-proteobacteria	Bacteria
k141_327988	1768	BlastX	Commensalibacter sp. ESL0366	a-proteobacteria	Bacteria
k141_329817	548	BlastX	Commensalibacter sp. ESL0366	a-proteobacteria	Bacteria
k141_334102	953	BlastX	Commensalibacter sp. ESL0366	a-proteobacteria	Bacteria
k141_335572	3917	BlastX	Commensalibacter sp. ESL0366	a-proteobacteria	Bacteria
k141_336869	566	BlastX	Commensalibacter sp. ESL0366	a-proteobacteria	Bacteria
k141_337661	2357	BlastX	Commensalibacter sp. ESL0366	a-proteobacteria	Bacteria
k141_347119	554	BlastX	Commensalibacter sp. ESL0366	a-proteobacteria	Bacteria
k141_35077	2351	BlastX	Commensalibacter sp. ESL0366	a-proteobacteria	Bacteria
k141_353445	1059	BlastX	Commensalibacter sp. ESL0366	a-proteobacteria	Bacteria
k141_354702	1173	BlastX	Commensalibacter sp. ESL0366	a-proteobacteria	Bacteria
k141_355129	531	BlastX	Commensalibacter sp. ESL0366	a-proteobacteria	Bacteria
k141_356189	622	BlastX	Commensalibacter sp. ESL0366	a-proteobacteria	Bacteria
k141_364395	590	BlastX	Commensalibacter sp. ESL0366	a-proteobacteria	Bacteria
k141_364775	533	BlastX	Commensalibacter sp. ESL0366	a-proteobacteria	Bacteria
k141_367434	574	BlastX	Commensalibacter sp. ESL0366	a-proteobacteria	Bacteria
k141_36798	2033	BlastX	Commensalibacter sp. ESL0366	a-proteobacteria	Bacteria
k141_369583	683	BlastX	Commensalibacter sp. ESL0366	a-proteobacteria	Bacteria
k141_375582	1493	BlastX	Commensalibacter sp. ESL0366	a-proteobacteria	Bacteria
k141_376695	611	BlastX	Commensalibacter sp. ESL0366	a-proteobacteria	Bacteria
k141_380932	8654	BlastX	Commensalibacter sp. ESL0366	a-proteobacteria	Bacteria
k141_391510	945	BlastX	Commensalibacter sp. ESL0366	a-proteobacteria	Bacteria
k141_39168	3369	BlastX	Commensalibacter sp. ESL0366	a-proteobacteria	Bacteria
k141_394937	739	BlastX	Commensalibacter sp. ESL0366	a-proteobacteria	Bacteria
k141_398568	12906	BlastX	Commensalibacter sp. ESL0366	a-proteobacteria	Bacteria
k141_399688	664	BlastX	Commensalibacter sp. ESL0366	a-proteobacteria	Bacteria
k141_400618	1045	BlastX	Commensalibacter sp. ESL0366	a-proteobacteria	Bacteria
k141_400788	608	BlastX	Commensalibacter sp. ESL0366	a-proteobacteria	Bacteria
k141_404868	1103	BlastX	Commensalibacter sp. ESL0366	a-proteobacteria	Bacteria
k141_405723	8824	BlastX	Commensalibacter sp. ESL0366	a-proteobacteria	Bacteria
k141_406586	2574	BlastX	Commensalibacter sp. ESL0366	a-proteobacteria	Bacteria
k141_409923	1253	BlastX	Commensalibacter sp. ESL0366	a-proteobacteria	Bacteria
k141_410423	1532	BlastX	Commensalibacter sp. ESL0366	a-proteobacteria	Bacteria
k141_411699	577	BlastX	Commensalibacter sp. ESL0366	a-proteobacteria	Bacteria
k141_413899	3053	BlastX	Commensalibacter sp. ESL0366	a-proteobacteria	Bacteria
k141_41392	850	BlastX	Commensalibacter sp. ESL0366	a-proteobacteria	Bacteria
k141_416071	2930	BlastX	Commensalibacter sp. ESL0366	a-proteobacteria	Bacteria
k141_420151	1033	BlastX	Commensalibacter sp. ESL0366	a-proteobacteria	Bacteria
k141_421265	2159	BlastX	Commensalibacter sp. ESL0366	a-proteobacteria	Bacteria
k141_421714	3602	BlastX	Commensalibacter sp. ESL0366	a-proteobacteria	Bacteria
k141_422129	1093	BlastX	Commensalibacter sp. ESL0366	a-proteobacteria	Bacteria
k141_422290	534	BlastX	Commensalibacter sp. ESL0366	a-proteobacteria	Bacteria
k141_426495	1280	BlastX	Commensalibacter sp. ESL0366	a-proteobacteria	Bacteria
k141_42790	933	BlastX	Commensalibacter sp. ESL0366	a-proteobacteria	Bacteria
k141_430420	582	BlastX	Commensalibacter sp. ESL0366	a-proteobacteria	Bacteria
k141_431186	892	BlastX	Commensalibacter sp. ESL0366	a-proteobacteria	Bacteria
k141_432619	8258	BlastX	Commensalibacter sp. ESL0366	a-proteobacteria	Bacteria
k141_434848	3005	BlastX	Commensalibacter sp. ESL0366	a-proteobacteria	Bacteria
k141_437643	4572	BlastX	Commensalibacter sp. ESL0366	a-proteobacteria	Bacteria
k141_442993	500	BlastX	Commensalibacter sp. ESL0366	a-proteobacteria	Bacteria
k141_449162	2207	BlastX	Commensalibacter sp. ESL0366	a-proteobacteria	Bacteria
k141_45492	997	BlastX	Commensalibacter sp. ESL0366	a-proteobacteria	Bacteria
k141_457152	2117	BlastX	Commensalibacter sp. ESL0366	a-proteobacteria	Bacteria
k141_47715	559	BlastX	Commensalibacter sp. ESL0366	a-proteobacteria	Bacteria
k141_50608	7398	BlastX	Commensalibacter sp. ESL0366	a-proteobacteria	Bacteria
k141_55918	7276	BlastX	Commensalibacter sp. ESL0366	a-proteobacteria	Bacteria
k141_5755	814	BlastX	Commensalibacter sp. ESL0366	a-proteobacteria	Bacteria
k141_58912	8922	BlastX	Commensalibacter sp. ESL0366	a-proteobacteria	Bacteria
k141_61209	1849	BlastX	Commensalibacter sp. ESL0366	a-proteobacteria	Bacteria
k141_70548	3387	BlastX	Commensalibacter sp. ESL0366	a-proteobacteria	Bacteria
k141_70872	739	BlastX	Commensalibacter sp. ESL0366	a-proteobacteria	Bacteria
k141_7262	1520	BlastX	Commensalibacter sp. ESL0366	a-proteobacteria	Bacteria
k141_73520	4608	BlastX	Commensalibacter sp. ESL0366	a-proteobacteria	Bacteria
k141_75826	504	BlastX	Commensalibacter sp. ESL0366	a-proteobacteria	Bacteria
k141_75983	7300	BlastX	Commensalibacter sp. ESL0366	a-proteobacteria	Bacteria
k141_77079	1431	BlastX	Commensalibacter sp. ESL0366	a-proteobacteria	Bacteria
k141_8220	2044	BlastX	Commensalibacter sp. ESL0366	a-proteobacteria	Bacteria
k141_88990	8244	BlastX	Commensalibacter sp. ESL0366	a-proteobacteria	Bacteria
k141_91606	678	BlastX	Commensalibacter sp. ESL0366	a-proteobacteria	Bacteria
k141_92642	3087	BlastX	Commensalibacter sp. ESL0366	a-proteobacteria	Bacteria
k141_94867	2883	BlastX	Commensalibacter sp. ESL0366	a-proteobacteria	Bacteria
k141_95383	1433	BlastX	Commensalibacter sp. ESL0366	a-proteobacteria	Bacteria
k141_96146	1102	BlastX	Commensalibacter sp. ESL0366	a-proteobacteria	Bacteria
k141_357423	6317	BlastX	Commensalibacter sp. ESL0366;Commensalibacter sp. ESL0367;Commensalibacter sp. ESL0382;Commensalibacter sp. M0402;Commensalibacter sp. W6292M3	a-proteobacteria	Bacteria
k141_456440	584	BlastX	Commensalibacter sp. ESL0366;Commensalibacter sp. ESL0392	a-proteobacteria	Bacteria
k141_103643	4488	BlastX	Commensalibacter sp. ESL0367	a-proteobacteria	Bacteria
k141_105826	8045	BlastX	Commensalibacter sp. ESL0367	a-proteobacteria	Bacteria
k141_109574	568	BlastX	Commensalibacter sp. ESL0367	a-proteobacteria	Bacteria
k141_132979	659	BlastX	Commensalibacter sp. ESL0367	a-proteobacteria	Bacteria
k141_13418	1381	BlastX	Commensalibacter sp. ESL0367	a-proteobacteria	Bacteria
k141_142788	2242	BlastX	Commensalibacter sp. ESL0367	a-proteobacteria	Bacteria
k141_14305	509	BlastX	Commensalibacter sp. ESL0367	a-proteobacteria	Bacteria
k141_147838	509	BlastX	Commensalibacter sp. ESL0367	a-proteobacteria	Bacteria
k141_148287	2268	BlastX	Commensalibacter sp. ESL0367	a-proteobacteria	Bacteria
k141_173330	562	BlastX	Commensalibacter sp. ESL0367	a-proteobacteria	Bacteria
k141_176662	4607	BlastX	Commensalibacter sp. ESL0367	a-proteobacteria	Bacteria
k141_181214	2737	BlastX	Commensalibacter sp. ESL0367	a-proteobacteria	Bacteria
k141_184150	14718	BlastX	Commensalibacter sp. ESL0367	a-proteobacteria	Bacteria
k141_185598	9964	BlastX	Commensalibacter sp. ESL0367	a-proteobacteria	Bacteria
k141_199471	2800	BlastX	Commensalibacter sp. ESL0367	a-proteobacteria	Bacteria
k141_218798	676	BlastX	Commensalibacter sp. ESL0367	a-proteobacteria	Bacteria
k141_222972	6575	BlastX	Commensalibacter sp. ESL0367	a-proteobacteria	Bacteria
k141_232720	3285	BlastX	Commensalibacter sp. ESL0367	a-proteobacteria	Bacteria
k141_234424	896	BlastX	Commensalibacter sp. ESL0367	a-proteobacteria	Bacteria
k141_260112	1496	BlastX	Commensalibacter sp. ESL0367	a-proteobacteria	Bacteria
k141_264074	531	BlastX	Commensalibacter sp. ESL0367	a-proteobacteria	Bacteria
k141_268222	3042	BlastX	Commensalibacter sp. ESL0367	a-proteobacteria	Bacteria
k141_276616	906	BlastX	Commensalibacter sp. ESL0367	a-proteobacteria	Bacteria
k141_280744	539	BlastX	Commensalibacter sp. ESL0367	a-proteobacteria	Bacteria
k141_282770	1313	BlastX	Commensalibacter sp. ESL0367	a-proteobacteria	Bacteria
k141_289603	651	BlastX	Commensalibacter sp. ESL0367	a-proteobacteria	Bacteria
k141_293314	520	BlastX	Commensalibacter sp. ESL0367	a-proteobacteria	Bacteria
k141_293562	624	BlastX	Commensalibacter sp. ESL0367	a-proteobacteria	Bacteria
k141_301607	9644	BlastX	Commensalibacter sp. ESL0367	a-proteobacteria	Bacteria
k141_313555	1193	BlastX	Commensalibacter sp. ESL0367	a-proteobacteria	Bacteria
k141_313688	5726	BlastX	Commensalibacter sp. ESL0367	a-proteobacteria	Bacteria
k141_318392	7649	BlastX	Commensalibacter sp. ESL0367	a-proteobacteria	Bacteria
k141_326938	872	BlastX	Commensalibacter sp. ESL0367	a-proteobacteria	Bacteria
k141_353006	513	BlastX	Commensalibacter sp. ESL0367	a-proteobacteria	Bacteria
k141_359688	4501	BlastX	Commensalibacter sp. ESL0367	a-proteobacteria	Bacteria
k141_38219	4303	BlastX	Commensalibacter sp. ESL0367	a-proteobacteria	Bacteria
k141_384951	3039	BlastX	Commensalibacter sp. ESL0367	a-proteobacteria	Bacteria
k141_391221	734	BlastX	Commensalibacter sp. ESL0367	a-proteobacteria	Bacteria
k141_411232	985	BlastX	Commensalibacter sp. ESL0367	a-proteobacteria	Bacteria
k141_426295	749	BlastX	Commensalibacter sp. ESL0367	a-proteobacteria	Bacteria
k141_432376	7211	BlastX	Commensalibacter sp. ESL0367	a-proteobacteria	Bacteria
k141_437913	1195	BlastX	Commensalibacter sp. ESL0367	a-proteobacteria	Bacteria
k141_438282	722	BlastX	Commensalibacter sp. ESL0367	a-proteobacteria	Bacteria
k141_449747	520	BlastX	Commensalibacter sp. ESL0367	a-proteobacteria	Bacteria
k141_453583	1235	BlastX	Commensalibacter sp. ESL0367	a-proteobacteria	Bacteria
k141_453784	2179	BlastX	Commensalibacter sp. ESL0367	a-proteobacteria	Bacteria
k141_4766	990	BlastX	Commensalibacter sp. ESL0367	a-proteobacteria	Bacteria
k141_47833	4510	BlastX	Commensalibacter sp. ESL0367	a-proteobacteria	Bacteria
k141_48905	2269	BlastX	Commensalibacter sp. ESL0367	a-proteobacteria	Bacteria
k141_50838	1073	BlastX	Commensalibacter sp. ESL0367	a-proteobacteria	Bacteria
k141_61833	531	BlastX	Commensalibacter sp. ESL0367	a-proteobacteria	Bacteria
k141_62663	4004	BlastX	Commensalibacter sp. ESL0367	a-proteobacteria	Bacteria
k141_65974	671	BlastX	Commensalibacter sp. ESL0367	a-proteobacteria	Bacteria
k141_73480	19600	BlastX	Commensalibacter sp. ESL0367	a-proteobacteria	Bacteria
k141_74961	3925	BlastX	Commensalibacter sp. ESL0367	a-proteobacteria	Bacteria
k141_80008	530	BlastX	Commensalibacter sp. ESL0367	a-proteobacteria	Bacteria
k141_329605	582	BlastX	Commensalibacter sp. ESL0367	a-proteobacteria	Bacteria
k141_113181	9704	BlastX	Commensalibacter sp. ESL0379	a-proteobacteria	Bacteria
k141_115439	914	BlastX	Commensalibacter sp. ESL0379	a-proteobacteria	Bacteria
k141_153694	4452	BlastX	Commensalibacter sp. ESL0379	a-proteobacteria	Bacteria
k141_157695	7143	BlastX	Commensalibacter sp. ESL0379	a-proteobacteria	Bacteria
k141_159082	507	BlastX	Commensalibacter sp. ESL0379	a-proteobacteria	Bacteria
k141_171594	1951	BlastX	Commensalibacter sp. ESL0379	a-proteobacteria	Bacteria
k141_176735	13610	BlastX	Commensalibacter sp. ESL0379	a-proteobacteria	Bacteria
k141_184497	3796	BlastX	Commensalibacter sp. ESL0379	a-proteobacteria	Bacteria
k141_192684	760	BlastX	Commensalibacter sp. ESL0379	a-proteobacteria	Bacteria
k141_203620	1013	BlastX	Commensalibacter sp. ESL0379	a-proteobacteria	Bacteria
k141_208564	4218	BlastX	Commensalibacter sp. ESL0379	a-proteobacteria	Bacteria
k141_209637	523	BlastX	Commensalibacter sp. ESL0379	a-proteobacteria	Bacteria
k141_22275	15835	BlastX	Commensalibacter sp. ESL0379	a-proteobacteria	Bacteria
k141_227961	1179	BlastX	Commensalibacter sp. ESL0379	a-proteobacteria	Bacteria
k141_239696	2672	BlastX	Commensalibacter sp. ESL0379	a-proteobacteria	Bacteria
k141_243412	10741	BlastX	Commensalibacter sp. ESL0379	a-proteobacteria	Bacteria
k141_244951	1471	BlastX	Commensalibacter sp. ESL0379	a-proteobacteria	Bacteria
k141_262788	1081	BlastX	Commensalibacter sp. ESL0379	a-proteobacteria	Bacteria
k141_26930	2817	BlastX	Commensalibacter sp. ESL0379	a-proteobacteria	Bacteria
k141_273590	2482	BlastX	Commensalibacter sp. ESL0379	a-proteobacteria	Bacteria
k141_276505	610	BlastX	Commensalibacter sp. ESL0379	a-proteobacteria	Bacteria
k141_285177	3415	BlastX	Commensalibacter sp. ESL0379	a-proteobacteria	Bacteria
k141_288266	10656	BlastX	Commensalibacter sp. ESL0379	a-proteobacteria	Bacteria
k141_296276	710	BlastX	Commensalibacter sp. ESL0379	a-proteobacteria	Bacteria
k141_303177	592	BlastX	Commensalibacter sp. ESL0379	a-proteobacteria	Bacteria
k141_314336	2480	BlastX	Commensalibacter sp. ESL0379	a-proteobacteria	Bacteria
k141_318617	604	BlastX	Commensalibacter sp. ESL0379	a-proteobacteria	Bacteria
k141_325202	1404	BlastX	Commensalibacter sp. ESL0379	a-proteobacteria	Bacteria
k141_339141	1466	BlastX	Commensalibacter sp. ESL0379	a-proteobacteria	Bacteria
k141_339995	556	BlastX	Commensalibacter sp. ESL0379	a-proteobacteria	Bacteria
k141_36638	2442	BlastX	Commensalibacter sp. ESL0379	a-proteobacteria	Bacteria
k141_374189	860	BlastX	Commensalibacter sp. ESL0379	a-proteobacteria	Bacteria
k141_391282	2317	BlastX	Commensalibacter sp. ESL0379	a-proteobacteria	Bacteria
k141_407569	5461	BlastX	Commensalibacter sp. ESL0379	a-proteobacteria	Bacteria
k141_418010	2171	BlastX	Commensalibacter sp. ESL0379	a-proteobacteria	Bacteria
k141_422814	1484	BlastX	Commensalibacter sp. ESL0379	a-proteobacteria	Bacteria
k141_425508	1890	BlastX	Commensalibacter sp. ESL0379	a-proteobacteria	Bacteria
k141_426733	1167	BlastX	Commensalibacter sp. ESL0379	a-proteobacteria	Bacteria
k141_437343	620	BlastX	Commensalibacter sp. ESL0379	a-proteobacteria	Bacteria
k141_443427	1047	BlastX	Commensalibacter sp. ESL0379	a-proteobacteria	Bacteria
k141_50682	534	BlastX	Commensalibacter sp. ESL0379	a-proteobacteria	Bacteria
k141_51462	2554	BlastX	Commensalibacter sp. ESL0379	a-proteobacteria	Bacteria
k141_51562	1667	BlastX	Commensalibacter sp. ESL0379	a-proteobacteria	Bacteria
k141_58019	520	BlastX	Commensalibacter sp. ESL0379	a-proteobacteria	Bacteria
k141_72322	1353	BlastX	Commensalibacter sp. ESL0379	a-proteobacteria	Bacteria
k141_77112	503	BlastX	Commensalibacter sp. ESL0379	a-proteobacteria	Bacteria
k141_85190	589	BlastX	Commensalibacter sp. ESL0379	a-proteobacteria	Bacteria
k141_95432	8652	BlastX	Commensalibacter sp. ESL0379	a-proteobacteria	Bacteria
k141_99751	1865	BlastX	Commensalibacter sp. ESL0379	a-proteobacteria	Bacteria
k141_202585	529	BlastX	Commensalibacter sp. ESL0379;Commensalibacter sp. ESL0392;Commensalibacter sp. M0134;Commensalibacter sp. M0133;Commensalibacter sp. M0407	a-proteobacteria	Bacteria
k141_13228	9013	BlastX	Commensalibacter sp. ESL0379;Commensalibacter sp. ESL0392;Commensalibacter sp. M0266;Commensalibacter sp. M0270;Commensalibacter sp. M0267;Commensalibacter sp. M0265;Commensalibacter sp. M0268	a-proteobacteria	Bacteria
k141_105460	530	BlastX	Commensalibacter sp. ESL0382	a-proteobacteria	Bacteria
k141_111220	7384	BlastX	Commensalibacter sp. ESL0382	a-proteobacteria	Bacteria
k141_119063	590	BlastX	Commensalibacter sp. ESL0382	a-proteobacteria	Bacteria
k141_125506	9072	BlastX	Commensalibacter sp. ESL0382	a-proteobacteria	Bacteria
k141_128370	562	BlastX	Commensalibacter sp. ESL0382	a-proteobacteria	Bacteria
k141_133242	2416	BlastX	Commensalibacter sp. ESL0382	a-proteobacteria	Bacteria
k141_135320	1073	BlastX	Commensalibacter sp. ESL0382	a-proteobacteria	Bacteria
k141_193423	5481	BlastX	Commensalibacter sp. ESL0382	a-proteobacteria	Bacteria
k141_19363	664	BlastX	Commensalibacter sp. ESL0382	a-proteobacteria	Bacteria
k141_198101	5937	BlastX	Commensalibacter sp. ESL0382	a-proteobacteria	Bacteria
k141_208849	662	BlastX	Commensalibacter sp. ESL0382	a-proteobacteria	Bacteria
k141_222182	2902	BlastX	Commensalibacter sp. ESL0382	a-proteobacteria	Bacteria
k141_226851	631	BlastX	Commensalibacter sp. ESL0382	a-proteobacteria	Bacteria
k141_231965	568	BlastX	Commensalibacter sp. ESL0382	a-proteobacteria	Bacteria
k141_232924	11012	BlastX	Commensalibacter sp. ESL0382	a-proteobacteria	Bacteria
k141_237419	6537	BlastX	Commensalibacter sp. ESL0382	a-proteobacteria	Bacteria
k141_255629	968	BlastX	Commensalibacter sp. ESL0382	a-proteobacteria	Bacteria
k141_26430	2786	BlastX	Commensalibacter sp. ESL0382	a-proteobacteria	Bacteria
k141_267905	9266	BlastX	Commensalibacter sp. ESL0382	a-proteobacteria	Bacteria
k141_272143	4914	BlastX	Commensalibacter sp. ESL0382	a-proteobacteria	Bacteria
k141_284509	643	BlastX	Commensalibacter sp. ESL0382	a-proteobacteria	Bacteria
k141_285238	578	BlastX	Commensalibacter sp. ESL0382	a-proteobacteria	Bacteria
k141_297318	1697	BlastX	Commensalibacter sp. ESL0382	a-proteobacteria	Bacteria
k141_297426	4529	BlastX	Commensalibacter sp. ESL0382	a-proteobacteria	Bacteria
k141_339562	998	BlastX	Commensalibacter sp. ESL0382	a-proteobacteria	Bacteria
k141_34838	989	BlastX	Commensalibacter sp. ESL0382	a-proteobacteria	Bacteria
k141_360532	1773	BlastX	Commensalibacter sp. ESL0382	a-proteobacteria	Bacteria
k141_390896	1676	BlastX	Commensalibacter sp. ESL0382	a-proteobacteria	Bacteria
k141_39134	628	BlastX	Commensalibacter sp. ESL0382	a-proteobacteria	Bacteria
k141_395170	920	BlastX	Commensalibacter sp. ESL0382	a-proteobacteria	Bacteria
k141_407791	683	BlastX	Commensalibacter sp. ESL0382	a-proteobacteria	Bacteria
k141_408946	877	BlastX	Commensalibacter sp. ESL0382	a-proteobacteria	Bacteria
k141_422932	734	BlastX	Commensalibacter sp. ESL0382	a-proteobacteria	Bacteria
k141_427270	6763	BlastX	Commensalibacter sp. ESL0382	a-proteobacteria	Bacteria
k141_430590	594	BlastX	Commensalibacter sp. ESL0382	a-proteobacteria	Bacteria
k141_438293	515	BlastX	Commensalibacter sp. ESL0382	a-proteobacteria	Bacteria
k141_438992	622	BlastX	Commensalibacter sp. ESL0382	a-proteobacteria	Bacteria
k141_441065	1472	BlastX	Commensalibacter sp. ESL0382	a-proteobacteria	Bacteria
k141_447151	531	BlastX	Commensalibacter sp. ESL0382	a-proteobacteria	Bacteria
k141_451281	544	BlastX	Commensalibacter sp. ESL0382	a-proteobacteria	Bacteria
k141_451947	725	BlastX	Commensalibacter sp. ESL0382	a-proteobacteria	Bacteria
k141_452672	527	BlastX	Commensalibacter sp. ESL0382	a-proteobacteria	Bacteria
k141_52660	14204	BlastX	Commensalibacter sp. ESL0382	a-proteobacteria	Bacteria
k141_55704	2790	BlastX	Commensalibacter sp. ESL0382	a-proteobacteria	Bacteria
k141_57633	2175	BlastX	Commensalibacter sp. ESL0382	a-proteobacteria	Bacteria
k141_66487	839	BlastX	Commensalibacter sp. ESL0382	a-proteobacteria	Bacteria
k141_70195	6401	BlastX	Commensalibacter sp. ESL0382	a-proteobacteria	Bacteria
k141_7127	562	BlastX	Commensalibacter sp. ESL0382	a-proteobacteria	Bacteria
k141_82371	1091	BlastX	Commensalibacter sp. ESL0382	a-proteobacteria	Bacteria
k141_88834	8880	BlastX	Commensalibacter sp. ESL0382	a-proteobacteria	Bacteria
k141_92309	1260	BlastX	Commensalibacter sp. ESL0382	a-proteobacteria	Bacteria
k141_329646	4833	BlastX	Commensalibacter sp. ESL0382	a-proteobacteria	Bacteria
k141_114343	794	BlastX	Commensalibacter sp. ESL0382;Commensalibacter sp. ESL0390;Commensalibacter sp. M0391;Commensalibacter sp. M0355;Commensalibacter sp. M0357	a-proteobacteria	Bacteria
k141_28139	1609	BlastX	Commensalibacter sp. ESL0382;Commensalibacter sp. M0134;Commensalibacter sp. M0133;Commensalibacter sp. M0407	a-proteobacteria	Bacteria
k141_105004	4947	BlastX	Commensalibacter sp. ESL0390	a-proteobacteria	Bacteria
k141_109911	8043	BlastX	Commensalibacter sp. ESL0390	a-proteobacteria	Bacteria
k141_134863	1222	BlastX	Commensalibacter sp. ESL0390	a-proteobacteria	Bacteria
k141_148228	809	BlastX	Commensalibacter sp. ESL0390	a-proteobacteria	Bacteria
k141_156468	3798	BlastX	Commensalibacter sp. ESL0390	a-proteobacteria	Bacteria
k141_18414	744	BlastX	Commensalibacter sp. ESL0390	a-proteobacteria	Bacteria
k141_184965	808	BlastX	Commensalibacter sp. ESL0390	a-proteobacteria	Bacteria
k141_187257	2320	BlastX	Commensalibacter sp. ESL0390	a-proteobacteria	Bacteria
k141_190838	1090	BlastX	Commensalibacter sp. ESL0390	a-proteobacteria	Bacteria
k141_200676	1122	BlastX	Commensalibacter sp. ESL0390	a-proteobacteria	Bacteria
k141_202272	532	BlastX	Commensalibacter sp. ESL0390	a-proteobacteria	Bacteria
k141_209024	1855	BlastX	Commensalibacter sp. ESL0390	a-proteobacteria	Bacteria
k141_237708	1865	BlastX	Commensalibacter sp. ESL0390	a-proteobacteria	Bacteria
k141_249618	555	BlastX	Commensalibacter sp. ESL0390	a-proteobacteria	Bacteria
k141_250071	4191	BlastX	Commensalibacter sp. ESL0390	a-proteobacteria	Bacteria
k141_25075	9896	BlastX	Commensalibacter sp. ESL0390	a-proteobacteria	Bacteria
k141_262734	825	BlastX	Commensalibacter sp. ESL0390	a-proteobacteria	Bacteria
k141_270638	1524	BlastX	Commensalibacter sp. ESL0390	a-proteobacteria	Bacteria
k141_276202	962	BlastX	Commensalibacter sp. ESL0390	a-proteobacteria	Bacteria
k141_2879	632	BlastX	Commensalibacter sp. ESL0390	a-proteobacteria	Bacteria
k141_290755	528	BlastX	Commensalibacter sp. ESL0390	a-proteobacteria	Bacteria
k141_294347	867	BlastX	Commensalibacter sp. ESL0390	a-proteobacteria	Bacteria
k141_298843	541	BlastX	Commensalibacter sp. ESL0390	a-proteobacteria	Bacteria
k141_33375	532	BlastX	Commensalibacter sp. ESL0390	a-proteobacteria	Bacteria
k141_34431	739	BlastX	Commensalibacter sp. ESL0390	a-proteobacteria	Bacteria
k141_357352	693	BlastX	Commensalibacter sp. ESL0390	a-proteobacteria	Bacteria
k141_35920	2021	BlastX	Commensalibacter sp. ESL0390	a-proteobacteria	Bacteria
k141_367533	1010	BlastX	Commensalibacter sp. ESL0390	a-proteobacteria	Bacteria
k141_375879	514	BlastX	Commensalibacter sp. ESL0390	a-proteobacteria	Bacteria
k141_410400	972	BlastX	Commensalibacter sp. ESL0390	a-proteobacteria	Bacteria
k141_44145	1343	BlastX	Commensalibacter sp. ESL0390	a-proteobacteria	Bacteria
k141_448960	574	BlastX	Commensalibacter sp. ESL0390	a-proteobacteria	Bacteria
k141_46362	2009	BlastX	Commensalibacter sp. ESL0390	a-proteobacteria	Bacteria
k141_47572	605	BlastX	Commensalibacter sp. ESL0390	a-proteobacteria	Bacteria
k141_56928	9185	BlastX	Commensalibacter sp. ESL0390	a-proteobacteria	Bacteria
k141_79755	4812	BlastX	Commensalibacter sp. ESL0390	a-proteobacteria	Bacteria
k141_95458	1082	BlastX	Commensalibacter sp. ESL0390	a-proteobacteria	Bacteria
k141_102763	508	BlastX	Commensalibacter sp. ESL0392	a-proteobacteria	Bacteria
k141_10367	745	BlastX	Commensalibacter sp. ESL0392	a-proteobacteria	Bacteria
k141_132355	927	BlastX	Commensalibacter sp. ESL0392	a-proteobacteria	Bacteria
k141_140110	4167	BlastX	Commensalibacter sp. ESL0392	a-proteobacteria	Bacteria
k141_1592	4221	BlastX	Commensalibacter sp. ESL0392	a-proteobacteria	Bacteria
k141_196759	3432	BlastX	Commensalibacter sp. ESL0392	a-proteobacteria	Bacteria
k141_19870	2965	BlastX	Commensalibacter sp. ESL0392	a-proteobacteria	Bacteria
k141_198965	1675	BlastX	Commensalibacter sp. ESL0392	a-proteobacteria	Bacteria
k141_199788	1032	BlastX	Commensalibacter sp. ESL0392	a-proteobacteria	Bacteria
k141_207918	1137	BlastX	Commensalibacter sp. ESL0392	a-proteobacteria	Bacteria
k141_209100	5023	BlastX	Commensalibacter sp. ESL0392	a-proteobacteria	Bacteria
k141_263088	570	BlastX	Commensalibacter sp. ESL0392	a-proteobacteria	Bacteria
k141_27429	2315	BlastX	Commensalibacter sp. ESL0392	a-proteobacteria	Bacteria
k141_283691	524	BlastX	Commensalibacter sp. ESL0392	a-proteobacteria	Bacteria
k141_301226	504	BlastX	Commensalibacter sp. ESL0392	a-proteobacteria	Bacteria
k141_302843	548	BlastX	Commensalibacter sp. ESL0392	a-proteobacteria	Bacteria
k141_310187	535	BlastX	Commensalibacter sp. ESL0392	a-proteobacteria	Bacteria
k141_332832	779	BlastX	Commensalibacter sp. ESL0392	a-proteobacteria	Bacteria
k141_343348	2739	BlastX	Commensalibacter sp. ESL0392	a-proteobacteria	Bacteria
k141_345518	527	BlastX	Commensalibacter sp. ESL0392	a-proteobacteria	Bacteria
k141_348916	547	BlastX	Commensalibacter sp. ESL0392	a-proteobacteria	Bacteria
k141_35239	607	BlastX	Commensalibacter sp. ESL0392	a-proteobacteria	Bacteria
k141_383207	629	BlastX	Commensalibacter sp. ESL0392	a-proteobacteria	Bacteria
k141_385991	2257	BlastX	Commensalibacter sp. ESL0392	a-proteobacteria	Bacteria
k141_402307	632	BlastX	Commensalibacter sp. ESL0392	a-proteobacteria	Bacteria
k141_410233	1362	BlastX	Commensalibacter sp. ESL0392	a-proteobacteria	Bacteria
k141_43195	657	BlastX	Commensalibacter sp. ESL0392	a-proteobacteria	Bacteria
k141_436436	1876	BlastX	Commensalibacter sp. ESL0392	a-proteobacteria	Bacteria
k141_446781	2162	BlastX	Commensalibacter sp. ESL0392	a-proteobacteria	Bacteria
k141_47928	1447	BlastX	Commensalibacter sp. ESL0392	a-proteobacteria	Bacteria
k141_58333	812	BlastX	Commensalibacter sp. ESL0392	a-proteobacteria	Bacteria
k141_68108	3590	BlastX	Commensalibacter sp. ESL0392	a-proteobacteria	Bacteria
k141_76235	2324	BlastX	Commensalibacter sp. ESL0392	a-proteobacteria	Bacteria
k141_84580	3184	BlastX	Commensalibacter sp. ESL0392	a-proteobacteria	Bacteria
k141_8770	16157	BlastX	Commensalibacter sp. ESL0392	a-proteobacteria	Bacteria
k141_94870	619	BlastX	Commensalibacter sp. ESL0392	a-proteobacteria	Bacteria
k141_97559	508	BlastX	Commensalibacter sp. ESL0392	a-proteobacteria	Bacteria
k141_282700	2914	BlastX	Commensalibacter sp. M0133	a-proteobacteria	Bacteria
k141_106473	702	BlastX	Commensalibacter sp. M0134;Commensalibacter sp. M0133;Commensalibacter sp. M0407	a-proteobacteria	Bacteria
k141_18230	1996	BlastX	Commensalibacter sp. M0134;Commensalibacter sp. M0133;Commensalibacter sp. M0407	a-proteobacteria	Bacteria
k141_4285	514	BlastX	Commensalibacter sp. M0134;Commensalibacter sp. M0133;Commensalibacter sp. M0407	a-proteobacteria	Bacteria
k141_54692	600	BlastX	Commensalibacter sp. M0134;Commensalibacter sp. M0133;Commensalibacter sp. M0407	a-proteobacteria	Bacteria
k141_73988	6595	BlastX	Commensalibacter sp. M0134;Commensalibacter sp. M0133;Commensalibacter sp. M0407	a-proteobacteria	Bacteria
k141_259303	887	BlastX	Commensalibacter sp. M0266;Commensalibacter sp. M0270;Commensalibacter sp. M0267;Commensalibacter sp. M0265;Commensalibacter sp. M0268	a-proteobacteria	Bacteria
k141_269876	3196	BlastX	Commensalibacter sp. M0266;Commensalibacter sp. M0270;Commensalibacter sp. M0267;Commensalibacter sp. M0265;Commensalibacter sp. M0268	a-proteobacteria	Bacteria
k141_303076	2642	BlastX	Commensalibacter sp. M0266;Commensalibacter sp. M0270;Commensalibacter sp. M0267;Commensalibacter sp. M0265;Commensalibacter sp. M0268	a-proteobacteria	Bacteria
k141_349959	531	BlastX	Commensalibacter sp. M0266;Commensalibacter sp. M0270;Commensalibacter sp. M0267;Commensalibacter sp. M0265;Commensalibacter sp. M0268	a-proteobacteria	Bacteria
k141_378697	569	BlastX	Commensalibacter sp. M0266;Commensalibacter sp. M0270;Commensalibacter sp. M0267;Commensalibacter sp. M0265;Commensalibacter sp. M0268	a-proteobacteria	Bacteria
k141_384927	861	BlastX	Commensalibacter sp. M0270	a-proteobacteria	Bacteria
k141_329488	6369	BlastX	Commensalibacter sp. M0355;Commensalibacter sp. M0357	a-proteobacteria	Bacteria
k141_40798	904	BlastX	Commensalibacter sp. M0355;Commensalibacter sp. M0357	a-proteobacteria	Bacteria
k141_200465	1250	BlastX	Commensalibacter sp. M0357	a-proteobacteria	Bacteria
k141_226861	732	BlastX	Commensalibacter sp. M0357	a-proteobacteria	Bacteria
k141_269202	664	BlastX	Commensalibacter sp. M0357	a-proteobacteria	Bacteria
k141_133150	673	BlastX	Commensalibacter sp. M0391	a-proteobacteria	Bacteria
k141_169569	1259	BlastX	Commensalibacter sp. M0391	a-proteobacteria	Bacteria
k141_20140	4066	BlastX	Commensalibacter sp. M0391	a-proteobacteria	Bacteria
k141_264397	688	BlastX	Commensalibacter sp. M0391	a-proteobacteria	Bacteria
k141_268480	524	BlastX	Commensalibacter sp. M0391	a-proteobacteria	Bacteria
k141_274339	8491	BlastX	Commensalibacter sp. M0391	a-proteobacteria	Bacteria
k141_346363	834	BlastX	Commensalibacter sp. M0391	a-proteobacteria	Bacteria
k141_405060	1199	BlastX	Commensalibacter sp. M0391	a-proteobacteria	Bacteria
k141_442080	902	BlastX	Commensalibacter sp. M0391	a-proteobacteria	Bacteria
k141_447656	965	BlastX	Commensalibacter sp. M0391	a-proteobacteria	Bacteria
k141_205189	4882	BlastX	Commensalibacter sp. M0391;Commensalibacter sp. W8133;Commensalibacter sp. B14384M2;Commensalibacter sp. B14384M3;Commensalibacter sp. M0134;Commensalibacter sp. M0133;Commensalibacter sp. M0407;Commensalibacter sp. M0355;Commensalibacter sp. M0357;Commensalibacter sp. W8163	a-proteobacteria	Bacteria
k141_24791	1356	BlastX	Commensalibacter sp. M0391;Commensalibacter sp. W8133;Commensalibacter sp. B14384M2;Commensalibacter sp. B14384M3;Commensalibacter sp. M0355;Commensalibacter sp. M0357;Commensalibacter sp. W8163	a-proteobacteria	Bacteria
k141_405572	623	BlastX	Commensalibacter sp. M0391;Commensalibacter sp. W8133;Commensalibacter sp. B14384M2;Commensalibacter sp. B14384M3;Commensalibacter sp. M0355;Commensalibacter sp. M0357;Commensalibacter sp. W8163	a-proteobacteria	Bacteria
k141_75905	1849	BlastX	Commensalibacter sp. M0391;Commensalibacter sp. W8133;Commensalibacter sp. B14384M2;Commensalibacter sp. B14384M3;Commensalibacter sp. M0355;Commensalibacter sp. M0357;Commensalibacter sp. W8163	a-proteobacteria	Bacteria
k141_121667	1321	BlastX	Commensalibacter sp. M0402	a-proteobacteria	Bacteria
k141_211423	3315	BlastX	Commensalibacter sp. M0402	a-proteobacteria	Bacteria
k141_228211	942	BlastX	Commensalibacter sp. M0402	a-proteobacteria	Bacteria
k141_342147	1362	BlastX	Commensalibacter sp. M0402	a-proteobacteria	Bacteria
k141_344542	996	BlastX	Commensalibacter sp. M0402	a-proteobacteria	Bacteria
k141_408897	3809	BlastX	Commensalibacter sp. M0402	a-proteobacteria	Bacteria
k141_56689	735	BlastX	Commensalibacter sp. M0402	a-proteobacteria	Bacteria
k141_138307	1572	BlastX	Commensalibacter sp. M0402;Commensalibacter sp. W6292M3	a-proteobacteria	Bacteria
k141_153927	890	BlastX	Commensalibacter sp. M0402;Commensalibacter sp. W6292M3	a-proteobacteria	Bacteria
k141_175596	1447	BlastX	Commensalibacter sp. M0402;Commensalibacter sp. W6292M3	a-proteobacteria	Bacteria
k141_177744	575	BlastX	Commensalibacter sp. M0402;Commensalibacter sp. W6292M3	a-proteobacteria	Bacteria
k141_215772	8389	BlastX	Commensalibacter sp. M0402;Commensalibacter sp. W6292M3	a-proteobacteria	Bacteria
k141_28910	2754	BlastX	Commensalibacter sp. M0402;Commensalibacter sp. W6292M3	a-proteobacteria	Bacteria
k141_343227	2215	BlastX	Commensalibacter sp. M0402;Commensalibacter sp. W6292M3	a-proteobacteria	Bacteria
k141_399663	663	BlastX	Commensalibacter sp. M0402;Commensalibacter sp. W6292M3	a-proteobacteria	Bacteria
k141_427486	1179	BlastX	Commensalibacter sp. M0402;Commensalibacter sp. W6292M3	a-proteobacteria	Bacteria
k141_447701	1099	BlastX	Commensalibacter sp. M0402;Commensalibacter sp. W6292M3	a-proteobacteria	Bacteria
k141_87534	2073	BlastX	Commensalibacter sp. M0402;Commensalibacter sp. W6292M3	a-proteobacteria	Bacteria
k141_86344	519	BlastX	Commensalibacter sp. W6292M3	a-proteobacteria	Bacteria
k141_178034	2854	BlastX	Commensalibacter sp. W8133	a-proteobacteria	Bacteria
k141_23727	552	BlastX	Commensalibacter sp. W8133	a-proteobacteria	Bacteria
k141_246411	613	BlastX	Commensalibacter sp. W8133	a-proteobacteria	Bacteria
k141_39163	735	BlastX	Commensalibacter sp. W8133	a-proteobacteria	Bacteria
k141_419143	1952	BlastX	Commensalibacter sp. W8133	a-proteobacteria	Bacteria
k141_9020	714	BlastX	Commensalibacter sp. W8133	a-proteobacteria	Bacteria
k141_194514	511	BlastX	Commensalibacter sp. W8163	a-proteobacteria	Bacteria
k141_256375	891	BlastX	Commensalibacter sp. W8163	a-proteobacteria	Bacteria
k141_389280	504	BlastX	Commensalibacter sp. W8163	a-proteobacteria	Bacteria
k141_62519	1277	BlastX	Commensalibacter sp. W8163	a-proteobacteria	Bacteria
k141_88953	995	BlastX	Commensalibacter sp. W8163	a-proteobacteria	Bacteria
k141_172954	600	BlastX	Gluconobacter albidus NBRC 3250	a-proteobacteria	Bacteria
k141_373434	798	BlastX	Gluconobacter oxydans	a-proteobacteria	Bacteria
k141_426418	2087	BlastX	Gluconobacter oxydans 621H	a-proteobacteria	Bacteria
k141_75166	635	BlastX	Gluconobacter oxydans;Gluconobacter oxydans DSM 3504	a-proteobacteria	Bacteria
k141_108064	2079	BlastX	Gluconobacter sp. Dm-44	a-proteobacteria	Bacteria
k141_410298	802	BlastX	Gluconobacter sp. Dm-73	a-proteobacteria	Bacteria
k141_157594	580	BlastX	Gluconobacter sp. P1D12_c	a-proteobacteria	Bacteria
k141_15917	983	BlastX	Komagataeibacter nataicola	a-proteobacteria	Bacteria
k141_16201	979	BlastX	Komagataeibacter nataicola	a-proteobacteria	Bacteria
k141_109881	2437	BlastX	Komagataeibacter oboediens	a-proteobacteria	Bacteria
k141_281667	631	BlastX	Komagataeibacter sp. FXV2	a-proteobacteria	Bacteria
k141_290936	1772	BlastX	Labrenzia sp. CP4	a-proteobacteria	Bacteria
k141_83111	4369	BlastX	Luteithermobacter gelatinilyticus	a-proteobacteria	Bacteria
k141_376751	1174	BlastX	Magnetospirillum gryphiswaldense MSR-1;Magnetospirillum gryphiswaldense MSR-1 v2	a-proteobacteria	Bacteria
k141_284443	658	BlastX	Mesorhizobium huakuii;Mesorhizobium huakuii 7653R	a-proteobacteria	Bacteria
k141_265146	3751	BlastX	Mesorhizobium sp.	a-proteobacteria	Bacteria
k141_315318	652	BlastX	Novacetimonas hansenii JCM 7643;Gluconacetobacter azotocaptans DSM 13594;Novacetimonas hansenii NRIC 0243;Gluconacetobacter johannae DSM 13595;Gluconacetobacter liquefaciens NRIC 0522;Gluconacetobacter sacchari DSM 12717	a-proteobacteria	Bacteria
k141_97359	562	BlastX	Novacetimonas hansenii;Novacetimonas hansenii ATCC 23769	a-proteobacteria	Bacteria
k141_451765	507	BlastX	Oecophyllibacter saccharovorans	a-proteobacteria	Bacteria
k141_101	523	BlastX	Parasaccharibacter apium	a-proteobacteria	Bacteria
k141_103800	1023	BlastX	Parasaccharibacter apium	a-proteobacteria	Bacteria
k141_105138	525	BlastX	Parasaccharibacter apium	a-proteobacteria	Bacteria
k141_105431	1118	BlastX	Parasaccharibacter apium	a-proteobacteria	Bacteria
k141_108583	2654	BlastX	Parasaccharibacter apium	a-proteobacteria	Bacteria
k141_108813	580	BlastX	Parasaccharibacter apium	a-proteobacteria	Bacteria
k141_109543	2393	BlastX	Parasaccharibacter apium	a-proteobacteria	Bacteria
k141_111911	2074	BlastX	Parasaccharibacter apium	a-proteobacteria	Bacteria
k141_112330	703	BlastX	Parasaccharibacter apium	a-proteobacteria	Bacteria
k141_112840	742	BlastX	Parasaccharibacter apium	a-proteobacteria	Bacteria
k141_114008	870	BlastX	Parasaccharibacter apium	a-proteobacteria	Bacteria
k141_114300	1699	BlastX	Parasaccharibacter apium	a-proteobacteria	Bacteria
k141_114490	1426	BlastX	Parasaccharibacter apium	a-proteobacteria	Bacteria
k141_118227	1616	BlastX	Parasaccharibacter apium	a-proteobacteria	Bacteria
k141_12023	781	BlastX	Parasaccharibacter apium	a-proteobacteria	Bacteria
k141_121528	690	BlastX	Parasaccharibacter apium	a-proteobacteria	Bacteria
k141_121638	1249	BlastX	Parasaccharibacter apium	a-proteobacteria	Bacteria
k141_124391	5778	BlastX	Parasaccharibacter apium	a-proteobacteria	Bacteria
k141_126203	1033	BlastX	Parasaccharibacter apium	a-proteobacteria	Bacteria
k141_127884	1392	BlastX	Parasaccharibacter apium	a-proteobacteria	Bacteria
k141_129791	538	BlastX	Parasaccharibacter apium	a-proteobacteria	Bacteria
k141_132178	1377	BlastX	Parasaccharibacter apium	a-proteobacteria	Bacteria
k141_133210	2991	BlastX	Parasaccharibacter apium	a-proteobacteria	Bacteria
k141_133334	824	BlastX	Parasaccharibacter apium	a-proteobacteria	Bacteria
k141_133573	1900	BlastX	Parasaccharibacter apium	a-proteobacteria	Bacteria
k141_138975	953	BlastX	Parasaccharibacter apium	a-proteobacteria	Bacteria
k141_139369	1244	BlastX	Parasaccharibacter apium	a-proteobacteria	Bacteria
k141_140839	2354	BlastX	Parasaccharibacter apium	a-proteobacteria	Bacteria
k141_141043	1271	BlastX	Parasaccharibacter apium	a-proteobacteria	Bacteria
k141_142148	703	BlastX	Parasaccharibacter apium	a-proteobacteria	Bacteria
k141_143060	596	BlastX	Parasaccharibacter apium	a-proteobacteria	Bacteria
k141_143154	520	BlastX	Parasaccharibacter apium	a-proteobacteria	Bacteria
k141_143268	953	BlastX	Parasaccharibacter apium	a-proteobacteria	Bacteria
k141_144139	1005	BlastX	Parasaccharibacter apium	a-proteobacteria	Bacteria
k141_144964	1167	BlastX	Parasaccharibacter apium	a-proteobacteria	Bacteria
k141_145088	1116	BlastX	Parasaccharibacter apium	a-proteobacteria	Bacteria
k141_145349	860	BlastX	Parasaccharibacter apium	a-proteobacteria	Bacteria
k141_148416	4517	BlastX	Parasaccharibacter apium	a-proteobacteria	Bacteria
k141_150275	2436	BlastX	Parasaccharibacter apium	a-proteobacteria	Bacteria
k141_154127	2028	BlastX	Parasaccharibacter apium	a-proteobacteria	Bacteria
k141_154186	815	BlastX	Parasaccharibacter apium	a-proteobacteria	Bacteria
k141_154287	964	BlastX	Parasaccharibacter apium	a-proteobacteria	Bacteria
k141_154995	577	BlastX	Parasaccharibacter apium	a-proteobacteria	Bacteria
k141_156004	960	BlastX	Parasaccharibacter apium	a-proteobacteria	Bacteria
k141_160246	801	BlastX	Parasaccharibacter apium	a-proteobacteria	Bacteria
k141_163890	72253	BlastX	Parasaccharibacter apium	a-proteobacteria	Bacteria
k141_164894	642	BlastX	Parasaccharibacter apium	a-proteobacteria	Bacteria
k141_167499	692	BlastX	Parasaccharibacter apium	a-proteobacteria	Bacteria
k141_168943	15097	BlastX	Parasaccharibacter apium	a-proteobacteria	Bacteria
k141_172247	559	BlastX	Parasaccharibacter apium	a-proteobacteria	Bacteria
k141_172628	716	BlastX	Parasaccharibacter apium	a-proteobacteria	Bacteria
k141_174547	690	BlastX	Parasaccharibacter apium	a-proteobacteria	Bacteria
k141_175524	3689	BlastX	Parasaccharibacter apium	a-proteobacteria	Bacteria
k141_175549	523	BlastX	Parasaccharibacter apium	a-proteobacteria	Bacteria
k141_175713	1362	BlastX	Parasaccharibacter apium	a-proteobacteria	Bacteria
k141_176699	1810	BlastX	Parasaccharibacter apium	a-proteobacteria	Bacteria
k141_177020	5900	BlastX	Parasaccharibacter apium	a-proteobacteria	Bacteria
k141_177439	2302	BlastX	Parasaccharibacter apium	a-proteobacteria	Bacteria
k141_178221	1298	BlastX	Parasaccharibacter apium	a-proteobacteria	Bacteria
k141_178373	1688	BlastX	Parasaccharibacter apium	a-proteobacteria	Bacteria
k141_179071	643	BlastX	Parasaccharibacter apium	a-proteobacteria	Bacteria
k141_184429	1114	BlastX	Parasaccharibacter apium	a-proteobacteria	Bacteria
k141_188253	581	BlastX	Parasaccharibacter apium	a-proteobacteria	Bacteria
k141_189048	730	BlastX	Parasaccharibacter apium	a-proteobacteria	Bacteria
k141_195446	658	BlastX	Parasaccharibacter apium	a-proteobacteria	Bacteria
k141_195684	729	BlastX	Parasaccharibacter apium	a-proteobacteria	Bacteria
k141_19708	2641	BlastX	Parasaccharibacter apium	a-proteobacteria	Bacteria
k141_202594	616	BlastX	Parasaccharibacter apium	a-proteobacteria	Bacteria
k141_202887	1374	BlastX	Parasaccharibacter apium	a-proteobacteria	Bacteria
k141_203971	2794	BlastX	Parasaccharibacter apium	a-proteobacteria	Bacteria
k141_204138	4028	BlastX	Parasaccharibacter apium	a-proteobacteria	Bacteria
k141_205546	585	BlastX	Parasaccharibacter apium	a-proteobacteria	Bacteria
k141_205566	9797	BlastX	Parasaccharibacter apium	a-proteobacteria	Bacteria
k141_206139	1122	BlastX	Parasaccharibacter apium	a-proteobacteria	Bacteria
k141_206254	928	BlastX	Parasaccharibacter apium	a-proteobacteria	Bacteria
k141_207747	1014	BlastX	Parasaccharibacter apium	a-proteobacteria	Bacteria
k141_208604	822	BlastX	Parasaccharibacter apium	a-proteobacteria	Bacteria
k141_210283	1743	BlastX	Parasaccharibacter apium	a-proteobacteria	Bacteria
k141_212706	503	BlastX	Parasaccharibacter apium	a-proteobacteria	Bacteria
k141_213907	2368	BlastX	Parasaccharibacter apium	a-proteobacteria	Bacteria
k141_2154	816	BlastX	Parasaccharibacter apium	a-proteobacteria	Bacteria
k141_216778	3002	BlastX	Parasaccharibacter apium	a-proteobacteria	Bacteria
k141_216858	814	BlastX	Parasaccharibacter apium	a-proteobacteria	Bacteria
k141_218294	516	BlastX	Parasaccharibacter apium	a-proteobacteria	Bacteria
k141_218590	644	BlastX	Parasaccharibacter apium	a-proteobacteria	Bacteria
k141_222758	1832	BlastX	Parasaccharibacter apium	a-proteobacteria	Bacteria
k141_224765	1044	BlastX	Parasaccharibacter apium	a-proteobacteria	Bacteria
k141_225566	654	BlastX	Parasaccharibacter apium	a-proteobacteria	Bacteria
k141_227570	1138	BlastX	Parasaccharibacter apium	a-proteobacteria	Bacteria
k141_228136	1132	BlastX	Parasaccharibacter apium	a-proteobacteria	Bacteria
k141_228904	989	BlastX	Parasaccharibacter apium	a-proteobacteria	Bacteria
k141_229298	2570	BlastX	Parasaccharibacter apium	a-proteobacteria	Bacteria
k141_230584	1504	BlastX	Parasaccharibacter apium	a-proteobacteria	Bacteria
k141_232466	837	BlastX	Parasaccharibacter apium	a-proteobacteria	Bacteria
k141_234788	522	BlastX	Parasaccharibacter apium	a-proteobacteria	Bacteria
k141_236559	1295	BlastX	Parasaccharibacter apium	a-proteobacteria	Bacteria
k141_237570	739	BlastX	Parasaccharibacter apium	a-proteobacteria	Bacteria
k141_239789	599	BlastX	Parasaccharibacter apium	a-proteobacteria	Bacteria
k141_240906	750	BlastX	Parasaccharibacter apium	a-proteobacteria	Bacteria
k141_24169	1999	BlastX	Parasaccharibacter apium	a-proteobacteria	Bacteria
k141_242481	4444	BlastX	Parasaccharibacter apium	a-proteobacteria	Bacteria
k141_243190	526	BlastX	Parasaccharibacter apium	a-proteobacteria	Bacteria
k141_244402	1264	BlastX	Parasaccharibacter apium	a-proteobacteria	Bacteria
k141_246778	710	BlastX	Parasaccharibacter apium	a-proteobacteria	Bacteria
k141_248011	1285	BlastX	Parasaccharibacter apium	a-proteobacteria	Bacteria
k141_249340	556	BlastX	Parasaccharibacter apium	a-proteobacteria	Bacteria
k141_250648	557	BlastX	Parasaccharibacter apium	a-proteobacteria	Bacteria
k141_252164	864	BlastX	Parasaccharibacter apium	a-proteobacteria	Bacteria
k141_252980	1376	BlastX	Parasaccharibacter apium	a-proteobacteria	Bacteria
k141_253907	543	BlastX	Parasaccharibacter apium	a-proteobacteria	Bacteria
k141_257575	1631	BlastX	Parasaccharibacter apium	a-proteobacteria	Bacteria
k141_258162	1962	BlastX	Parasaccharibacter apium	a-proteobacteria	Bacteria
k141_259763	1895	BlastX	Parasaccharibacter apium	a-proteobacteria	Bacteria
k141_265527	1245	BlastX	Parasaccharibacter apium	a-proteobacteria	Bacteria
k141_267091	1716	BlastX	Parasaccharibacter apium	a-proteobacteria	Bacteria
k141_267218	1674	BlastX	Parasaccharibacter apium	a-proteobacteria	Bacteria
k141_267380	664	BlastX	Parasaccharibacter apium	a-proteobacteria	Bacteria
k141_268296	1269	BlastX	Parasaccharibacter apium	a-proteobacteria	Bacteria
k141_268913	1202	BlastX	Parasaccharibacter apium	a-proteobacteria	Bacteria
k141_269037	601	BlastX	Parasaccharibacter apium	a-proteobacteria	Bacteria
k141_26917	1342	BlastX	Parasaccharibacter apium	a-proteobacteria	Bacteria
k141_269812	536	BlastX	Parasaccharibacter apium	a-proteobacteria	Bacteria
k141_270082	674	BlastX	Parasaccharibacter apium	a-proteobacteria	Bacteria
k141_274130	907	BlastX	Parasaccharibacter apium	a-proteobacteria	Bacteria
k141_275737	620	BlastX	Parasaccharibacter apium	a-proteobacteria	Bacteria
k141_277151	1646	BlastX	Parasaccharibacter apium	a-proteobacteria	Bacteria
k141_278102	719	BlastX	Parasaccharibacter apium	a-proteobacteria	Bacteria
k141_278979	756	BlastX	Parasaccharibacter apium	a-proteobacteria	Bacteria
k141_279654	1139	BlastX	Parasaccharibacter apium	a-proteobacteria	Bacteria
k141_280052	2418	BlastX	Parasaccharibacter apium	a-proteobacteria	Bacteria
k141_280766	514	BlastX	Parasaccharibacter apium	a-proteobacteria	Bacteria
k141_28482	628	BlastX	Parasaccharibacter apium	a-proteobacteria	Bacteria
k141_286614	509	BlastX	Parasaccharibacter apium	a-proteobacteria	Bacteria
k141_287040	2733	BlastX	Parasaccharibacter apium	a-proteobacteria	Bacteria
k141_287717	2809	BlastX	Parasaccharibacter apium	a-proteobacteria	Bacteria
k141_287940	1338	BlastX	Parasaccharibacter apium	a-proteobacteria	Bacteria
k141_290121	1611	BlastX	Parasaccharibacter apium	a-proteobacteria	Bacteria
k141_291962	707	BlastX	Parasaccharibacter apium	a-proteobacteria	Bacteria
k141_299787	608	BlastX	Parasaccharibacter apium	a-proteobacteria	Bacteria
k141_30089	571	BlastX	Parasaccharibacter apium	a-proteobacteria	Bacteria
k141_302637	1555	BlastX	Parasaccharibacter apium	a-proteobacteria	Bacteria
k141_303839	779	BlastX	Parasaccharibacter apium	a-proteobacteria	Bacteria
k141_3039	38880	BlastX	Parasaccharibacter apium	a-proteobacteria	Bacteria
k141_304794	3093	BlastX	Parasaccharibacter apium	a-proteobacteria	Bacteria
k141_306082	764	BlastX	Parasaccharibacter apium	a-proteobacteria	Bacteria
k141_306725	1507	BlastX	Parasaccharibacter apium	a-proteobacteria	Bacteria
k141_307924	757	BlastX	Parasaccharibacter apium	a-proteobacteria	Bacteria
k141_309048	1381	BlastX	Parasaccharibacter apium	a-proteobacteria	Bacteria
k141_31036	3794	BlastX	Parasaccharibacter apium	a-proteobacteria	Bacteria
k141_311733	18394	BlastX	Parasaccharibacter apium	a-proteobacteria	Bacteria
k141_313567	1066	BlastX	Parasaccharibacter apium	a-proteobacteria	Bacteria
k141_313798	9167	BlastX	Parasaccharibacter apium	a-proteobacteria	Bacteria
k141_315010	1223	BlastX	Parasaccharibacter apium	a-proteobacteria	Bacteria
k141_315201	832	BlastX	Parasaccharibacter apium	a-proteobacteria	Bacteria
k141_316144	14972	BlastX	Parasaccharibacter apium	a-proteobacteria	Bacteria
k141_319488	888	BlastX	Parasaccharibacter apium	a-proteobacteria	Bacteria
k141_320036	1677	BlastX	Parasaccharibacter apium	a-proteobacteria	Bacteria
k141_321121	746	BlastX	Parasaccharibacter apium	a-proteobacteria	Bacteria
k141_322955	2824	BlastX	Parasaccharibacter apium	a-proteobacteria	Bacteria
k141_324017	34055	BlastX	Parasaccharibacter apium	a-proteobacteria	Bacteria
k141_325033	711	BlastX	Parasaccharibacter apium	a-proteobacteria	Bacteria
k141_326955	1065	BlastX	Parasaccharibacter apium	a-proteobacteria	Bacteria
k141_32701	744	BlastX	Parasaccharibacter apium	a-proteobacteria	Bacteria
k141_332225	1850	BlastX	Parasaccharibacter apium	a-proteobacteria	Bacteria
k141_333162	1221	BlastX	Parasaccharibacter apium	a-proteobacteria	Bacteria
k141_333667	825	BlastX	Parasaccharibacter apium	a-proteobacteria	Bacteria
k141_334436	782	BlastX	Parasaccharibacter apium	a-proteobacteria	Bacteria
k141_336514	574	BlastX	Parasaccharibacter apium	a-proteobacteria	Bacteria
k141_336802	826	BlastX	Parasaccharibacter apium	a-proteobacteria	Bacteria
k141_336896	548	BlastX	Parasaccharibacter apium	a-proteobacteria	Bacteria
k141_341792	9699	BlastX	Parasaccharibacter apium	a-proteobacteria	Bacteria
k141_34260	1076	BlastX	Parasaccharibacter apium	a-proteobacteria	Bacteria
k141_34342	16044	BlastX	Parasaccharibacter apium	a-proteobacteria	Bacteria
k141_343454	1182	BlastX	Parasaccharibacter apium	a-proteobacteria	Bacteria
k141_344382	1890	BlastX	Parasaccharibacter apium	a-proteobacteria	Bacteria
k141_347301	717	BlastX	Parasaccharibacter apium	a-proteobacteria	Bacteria
k141_348700	2759	BlastX	Parasaccharibacter apium	a-proteobacteria	Bacteria
k141_349280	574	BlastX	Parasaccharibacter apium	a-proteobacteria	Bacteria
k141_349818	2483	BlastX	Parasaccharibacter apium	a-proteobacteria	Bacteria
k141_349949	605	BlastX	Parasaccharibacter apium	a-proteobacteria	Bacteria
k141_349976	3533	BlastX	Parasaccharibacter apium	a-proteobacteria	Bacteria
k141_356248	974	BlastX	Parasaccharibacter apium	a-proteobacteria	Bacteria
k141_357210	1144	BlastX	Parasaccharibacter apium	a-proteobacteria	Bacteria
k141_357753	2088	BlastX	Parasaccharibacter apium	a-proteobacteria	Bacteria
k141_358112	1589	BlastX	Parasaccharibacter apium	a-proteobacteria	Bacteria
k141_358134	583	BlastX	Parasaccharibacter apium	a-proteobacteria	Bacteria
k141_360618	1054	BlastX	Parasaccharibacter apium	a-proteobacteria	Bacteria
k141_36065	605	BlastX	Parasaccharibacter apium	a-proteobacteria	Bacteria
k141_360754	1695	BlastX	Parasaccharibacter apium	a-proteobacteria	Bacteria
k141_3611	16182	BlastX	Parasaccharibacter apium	a-proteobacteria	Bacteria
k141_361506	2628	BlastX	Parasaccharibacter apium	a-proteobacteria	Bacteria
k141_363869	1249	BlastX	Parasaccharibacter apium	a-proteobacteria	Bacteria
k141_364641	811	BlastX	Parasaccharibacter apium	a-proteobacteria	Bacteria
k141_365737	508	BlastX	Parasaccharibacter apium	a-proteobacteria	Bacteria
k141_366076	857	BlastX	Parasaccharibacter apium	a-proteobacteria	Bacteria
k141_366444	3085	BlastX	Parasaccharibacter apium	a-proteobacteria	Bacteria
k141_369255	604	BlastX	Parasaccharibacter apium	a-proteobacteria	Bacteria
k141_369672	665	BlastX	Parasaccharibacter apium	a-proteobacteria	Bacteria
k141_37255	834	BlastX	Parasaccharibacter apium	a-proteobacteria	Bacteria
k141_373892	665	BlastX	Parasaccharibacter apium	a-proteobacteria	Bacteria
k141_375878	695	BlastX	Parasaccharibacter apium	a-proteobacteria	Bacteria
k141_378857	684	BlastX	Parasaccharibacter apium	a-proteobacteria	Bacteria
k141_380644	774	BlastX	Parasaccharibacter apium	a-proteobacteria	Bacteria
k141_380903	1617	BlastX	Parasaccharibacter apium	a-proteobacteria	Bacteria
k141_382841	1684	BlastX	Parasaccharibacter apium	a-proteobacteria	Bacteria
k141_383415	2812	BlastX	Parasaccharibacter apium	a-proteobacteria	Bacteria
k141_383909	2344	BlastX	Parasaccharibacter apium	a-proteobacteria	Bacteria
k141_38393	1369	BlastX	Parasaccharibacter apium	a-proteobacteria	Bacteria
k141_384658	36182	BlastX	Parasaccharibacter apium	a-proteobacteria	Bacteria
k141_38540	1406	BlastX	Parasaccharibacter apium	a-proteobacteria	Bacteria
k141_387339	1111	BlastX	Parasaccharibacter apium	a-proteobacteria	Bacteria
k141_387376	1645	BlastX	Parasaccharibacter apium	a-proteobacteria	Bacteria
k141_387578	10470	BlastX	Parasaccharibacter apium	a-proteobacteria	Bacteria
k141_388749	541	BlastX	Parasaccharibacter apium	a-proteobacteria	Bacteria
k141_392463	2867	BlastX	Parasaccharibacter apium	a-proteobacteria	Bacteria
k141_39429	769	BlastX	Parasaccharibacter apium	a-proteobacteria	Bacteria
k141_394656	1704	BlastX	Parasaccharibacter apium	a-proteobacteria	Bacteria
k141_395216	1509	BlastX	Parasaccharibacter apium	a-proteobacteria	Bacteria
k141_396005	503	BlastX	Parasaccharibacter apium	a-proteobacteria	Bacteria
[truncated: 175,848 more rows]

## Sheet: Table S3
Table S3: Bin statistics, completeness, and contamination.
Bin Id	BlastX_Bowtie2	Marker lineage	# genomes	# markers	# marker sets	0	1	2	3	4	5+	Completeness	Contamination	Strain heterogeneity	GC	Mb
bin_queen.7	Bombella	o__Rhodospirillales (UID3754)	63	336	201	42	292	2	0	0	0	95.82	0.75	100	59.76	1.89
bin_queen.1	Enterobacteriaceae	f__Enterobacteriaceae (UID5054)	223	876	305	87	786	3	0	0	0	90.23	0.26	0	52.1	3.24
bin_queen.12	Commensalibacter	o__Rhodospirillales (UID3754)	63	336	201	48	282	5	1	0	0	85.56	2.74	62.5	37.6	1.63
bin_queen.11	Bifidobacterium	f__Bifidobacteriaceae (UID1458)	77	464	220	199	259	6	0	0	0	61.77	1.29	16.67	62.34	1.11
bin_queen.10	Apilactobacillus	o__Lactobacillales (UID463)	75	376	160	135	230	11	0	0	0	56.33	1.51	45.45	36.77	0.7
bin_queen.2	Lactobacillus	g__Lactobacillus (UID377)	91	430	154	189	231	9	1	0	0	55.51	3.99	83.33	36.58	0.98
bin_queen.5	Lactobacillus	g__Lactobacillus (UID377)	91	430	154	262	158	10	0	0	0	48.1	2.53	50	37.47	1.35
bin_queen.9	Frischella perrara	k__Bacteria (UID203)	5449	104	58	81	23	0	0	0	0	31.9	0	0	34.4	0.49
bin_queen.3	Bombella	root (UID1)	5656	56	24	54	2	0	0	0	0	8.33	0	0	not used	not used
bin_queen.14	Bifidobacterium	root (UID1)	5656	56	24	56	0	0	0	0	0	0	0	0	not used	not used
bin_queen.15	Lactobacillus	root (UID1)	5656	56	24	56	0	0	0	0	0	0	0	0	not used	not used
bin_queen.4	Apis mellifera	root (UID1)	5656	56	24	56	0	0	0	0	0	0	0	0	not used	not used
bin_queen.8	Apis mellifera	root (UID1)	5656	56	24	56	0	0	0	0	0	0	0	0	not used	not used
bin_queen.6	Lactobacillus	g__Lactobacillus (UID377)	91	430	154	65	210	145	8	2	0	89.22	37.94	38.12	not used	not used
bin_queen.13	Apis mellifera	k__Archaea (UID2)	207	149	107	57	61	23	6	2	0	56.78	17.04	3.77	not used	not used
not used = low completeness, high contamination or non-bacteria bin
bold = candidate core

## Sheet: Table S4
Table S4: Analysis of coverage for each bin across each queen microbiome sample.
Bin	Coverage	Sample	State	Status	Species	Percentage_core_microbiome_in_the_sample
bin1_cov	0	A0004	Pennsylvania	Healthy	Tenebrionicola sp.	29.5846
bin1_cov	0	A0005	Pennsylvania	Failed	Tenebrionicola sp.	100
bin1_cov	0	A0008	Pennsylvania	Healthy	Tenebrionicola sp.	100
bin1_cov	64.4002	A0012	Pennsylvania	Failed	Tenebrionicola sp.	9.46529
bin1_cov	0.00176882	A0013	Pennsylvania	Healthy	Tenebrionicola sp.	67.6778
bin1_cov	0.0288205	A0014	Pennsylvania	Failed	Tenebrionicola sp.	53.1795
bin1_cov	0	A0019	Pennsylvania	Failed	Tenebrionicola sp.	100
bin1_cov	0.0015644	A0021	Pennsylvania	Healthy	Tenebrionicola sp.	63.5218
bin1_cov	0	A0029	British_Columbia	Failed	Tenebrionicola sp.	61.2641
bin1_cov	0	A0032	British_Columbia	Healthy	Tenebrionicola sp.	14.7826
bin1_cov	0.0270046	A0036	British_Columbia	Failed	Tenebrionicola sp.	56.1378
bin1_cov	0	A0037	British_Columbia	Failed	Tenebrionicola sp.	99.994
bin1_cov	0	A0038	British_Columbia	Failed	Tenebrionicola sp.	48.1228
bin1_cov	0.00345977	A0040	British_Columbia	Healthy	Tenebrionicola sp.	96.0078
bin1_cov	0	A0041	British_Columbia	Healthy	Tenebrionicola sp.	45.3794
bin1_cov	0	A0049	British_Columbia	Failed	Tenebrionicola sp.	29.7493
bin1_cov	0.000173621	A0059	British_Columbia	Healthy	Tenebrionicola sp.	99.9802
bin1_cov	0.00837105	A0063	British_Columbia	Healthy	Tenebrionicola sp.	29.5092
bin10_cov	0.813019	A0004	Pennsylvania	Healthy	Apilactobacillus kunkeei	29.5846
bin10_cov	0.124679	A0005	Pennsylvania	Failed	Apilactobacillus kunkeei
bin10_cov	3.59447	A0008	Pennsylvania	Healthy	Apilactobacillus kunkeei
bin10_cov	0.171375	A0012	Pennsylvania	Failed	Apilactobacillus kunkeei
bin10_cov	0.0574837	A0013	Pennsylvania	Healthy	Apilactobacillus kunkeei
bin10_cov	0.0924438	A0014	Pennsylvania	Failed	Apilactobacillus kunkeei
bin10_cov	0.150393	A0019	Pennsylvania	Failed	Apilactobacillus kunkeei
bin10_cov	0.609248	A0021	Pennsylvania	Healthy	Apilactobacillus kunkeei
bin10_cov	0.0129379	A0029	British_Columbia	Failed	Apilactobacillus kunkeei
bin10_cov	0.449449	A0032	British_Columbia	Healthy	Apilactobacillus kunkeei
bin10_cov	0.409927	A0036	British_Columbia	Failed	Apilactobacillus kunkeei
bin10_cov	17.025	A0037	British_Columbia	Failed	Apilactobacillus kunkeei
bin10_cov	0.0344093	A0038	British_Columbia	Failed	Apilactobacillus kunkeei
bin10_cov	0.207428	A0040	British_Columbia	Healthy	Apilactobacillus kunkeei
bin10_cov	0.206721	A0041	British_Columbia	Healthy	Apilactobacillus kunkeei
bin10_cov	7.65905	A0049	British_Columbia	Failed	Apilactobacillus kunkeei
bin10_cov	8.31301	A0059	British_Columbia	Healthy	Apilactobacillus kunkeei
bin10_cov	0.0200056	A0063	British_Columbia	Healthy	Apilactobacillus kunkeei
bin11_cov	0	A0004	Pennsylvania	Healthy	Bifidobacterium apousia
bin11_cov	0	A0005	Pennsylvania	Failed	Bifidobacterium apousia
bin11_cov	0	A0008	Pennsylvania	Healthy	Bifidobacterium apousia
bin11_cov	0.0169574	A0012	Pennsylvania	Failed	Bifidobacterium apousia
bin11_cov	0	A0013	Pennsylvania	Healthy	Bifidobacterium apousia
bin11_cov	0.0015533	A0014	Pennsylvania	Failed	Bifidobacterium apousia
bin11_cov	0	A0019	Pennsylvania	Failed	Bifidobacterium apousia
bin11_cov	0	A0021	Pennsylvania	Healthy	Bifidobacterium apousia
bin11_cov	0.00953101	A0029	British_Columbia	Failed	Bifidobacterium apousia
bin11_cov	0.27949	A0032	British_Columbia	Healthy	Bifidobacterium apousia
bin11_cov	0.0850326	A0036	British_Columbia	Failed	Bifidobacterium apousia
bin11_cov	0	A0037	British_Columbia	Failed	Bifidobacterium apousia
bin11_cov	14.2899	A0038	British_Columbia	Failed	Bifidobacterium apousia
bin11_cov	0.00823426	A0040	British_Columbia	Healthy	Bifidobacterium apousia
bin11_cov	0.0605145	A0041	British_Columbia	Healthy	Bifidobacterium apousia
bin11_cov	0.0358776	A0049	British_Columbia	Failed	Bifidobacterium apousia
bin11_cov	0.00466118	A0059	British_Columbia	Healthy	Bifidobacterium apousia
bin11_cov	1.4257	A0063	British_Columbia	Healthy	Bifidobacterium apousia
bin12_cov	2.07006	A0004	Pennsylvania	Healthy	Commensalibacter sp.
bin12_cov	0.00500569	A0005	Pennsylvania	Failed	Commensalibacter sp.
bin12_cov	2.69213	A0008	Pennsylvania	Healthy	Commensalibacter sp.
bin12_cov	6.7634	A0012	Pennsylvania	Failed	Commensalibacter sp.
bin12_cov	1.40273	A0013	Pennsylvania	Healthy	Commensalibacter sp.
bin12_cov	3.73655	A0014	Pennsylvania	Failed	Commensalibacter sp.
bin12_cov	5.30384	A0019	Pennsylvania	Failed	Commensalibacter sp.
bin12_cov	1.72866	A0021	Pennsylvania	Healthy	Commensalibacter sp.
bin12_cov	16.2653	A0029	British_Columbia	Failed	Commensalibacter sp.
bin12_cov	0.00537683	A0032	British_Columbia	Healthy	Commensalibacter sp.
bin12_cov	4.44701	A0036	British_Columbia	Failed	Commensalibacter sp.
bin12_cov	16.2264	A0037	British_Columbia	Failed	Commensalibacter sp.
bin12_cov	4.66182	A0038	British_Columbia	Failed	Commensalibacter sp.
bin12_cov	15.0265	A0040	British_Columbia	Healthy	Commensalibacter sp.
bin12_cov	0.0594166	A0041	British_Columbia	Healthy	Commensalibacter sp.
bin12_cov	2.84535	A0049	British_Columbia	Failed	Commensalibacter sp.
bin12_cov	13.0454	A0059	British_Columbia	Healthy	Commensalibacter sp.
bin12_cov	4.82225	A0063	British_Columbia	Healthy	Commensalibacter sp.
bin2_cov	0.0215196	A0004	Pennsylvania	Healthy	Lactobacillus apis
bin2_cov	0	A0005	Pennsylvania	Failed	Lactobacillus apis
bin2_cov	0.0727274	A0008	Pennsylvania	Healthy	Lactobacillus apis
bin2_cov	0.0987133	A0012	Pennsylvania	Failed	Lactobacillus apis
bin2_cov	0.902942	A0013	Pennsylvania	Healthy	Lactobacillus apis
bin2_cov	0.073941	A0014	Pennsylvania	Failed	Lactobacillus apis
bin2_cov	0.106369	A0019	Pennsylvania	Failed	Lactobacillus apis
bin2_cov	0.0159253	A0021	Pennsylvania	Healthy	Lactobacillus apis
bin2_cov	0.221632	A0029	British_Columbia	Failed	Lactobacillus apis
bin2_cov	0.0194439	A0032	British_Columbia	Healthy	Lactobacillus apis
bin2_cov	0.2473	A0036	British_Columbia	Failed	Lactobacillus apis
bin2_cov	27.3287	A0037	British_Columbia	Failed	Lactobacillus apis
bin2_cov	15.5851	A0038	British_Columbia	Failed	Lactobacillus apis
bin2_cov	0.32041	A0040	British_Columbia	Healthy	Lactobacillus apis
bin2_cov	0.023074	A0041	British_Columbia	Healthy	Lactobacillus apis
bin2_cov	0.118467	A0049	British_Columbia	Failed	Lactobacillus apis
bin2_cov	54.8361	A0059	British_Columbia	Healthy	Lactobacillus apis
bin2_cov	0.999083	A0063	British_Columbia	Healthy	Lactobacillus apis
bin5_cov	7.55063	A0004	Pennsylvania	Healthy	Lactobacillus panisapium
bin5_cov	0	A0005	Pennsylvania	Failed	Lactobacillus panisapium
bin5_cov	0	A0008	Pennsylvania	Healthy	Lactobacillus panisapium
bin5_cov	4.11695	A0012	Pennsylvania	Failed	Lactobacillus panisapium
bin5_cov	1.18751	A0013	Pennsylvania	Healthy	Lactobacillus panisapium
bin5_cov	3.45056	A0014	Pennsylvania	Failed	Lactobacillus panisapium
bin5_cov	0	A0019	Pennsylvania	Failed	Lactobacillus panisapium
bin5_cov	1.64675	A0021	Pennsylvania	Healthy	Lactobacillus panisapium
bin5_cov	0.0652688	A0029	British_Columbia	Failed	Lactobacillus panisapium
bin5_cov	0.0062171	A0032	British_Columbia	Healthy	Lactobacillus panisapium
bin5_cov	0.0018129	A0036	British_Columbia	Failed	Lactobacillus panisapium
bin5_cov	0	A0037	British_Columbia	Failed	Lactobacillus panisapium
bin5_cov	2.00223	A0038	British_Columbia	Failed	Lactobacillus panisapium
bin5_cov	0	A0040	British_Columbia	Healthy	Lactobacillus panisapium
bin5_cov	0.00110404	A0041	British_Columbia	Healthy	Lactobacillus panisapium
bin5_cov	32.0295	A0049	British_Columbia	Failed	Lactobacillus panisapium
bin5_cov	0.0104856	A0059	British_Columbia	Healthy	Lactobacillus panisapium
bin5_cov	0.0244571	A0063	British_Columbia	Healthy	Lactobacillus panisapium
bin7_cov	0.304236	A0004	Pennsylvania	Healthy	Bombella apis
bin7_cov	2.22433	A0005	Pennsylvania	Failed	Bombella apis
bin7_cov	0.174861	A0008	Pennsylvania	Healthy	Bombella apis
bin7_cov	0.131668	A0012	Pennsylvania	Failed	Bombella apis
bin7_cov	0.127014	A0013	Pennsylvania	Healthy	Bombella apis
bin7_cov	0.0507672	A0014	Pennsylvania	Failed	Bombella apis
bin7_cov	0.760721	A0019	Pennsylvania	Failed	Bombella apis
bin7_cov	0.51649	A0021	Pennsylvania	Healthy	Bombella apis
bin7_cov	0.211326	A0029	British_Columbia	Failed	Bombella apis
bin7_cov	0.749807	A0032	British_Columbia	Healthy	Bombella apis
bin7_cov	0.437329	A0036	British_Columbia	Failed	Bombella apis
bin7_cov	30.1822	A0037	British_Columbia	Failed	Bombella apis
bin7_cov	0.0451352	A0038	British_Columbia	Failed	Bombella apis
bin7_cov	0.0640989	A0040	British_Columbia	Healthy	Bombella apis
bin7_cov	1.06014	A0041	British_Columbia	Healthy	Bombella apis
bin7_cov	2.95593	A0049	British_Columbia	Failed	Bombella apis
bin7_cov	1.10847	A0059	British_Columbia	Healthy	Bombella apis
bin7_cov	0.966825	A0063	British_Columbia	Healthy	Bombella apis
bin9_cov	0.0868389	A0004	Pennsylvania	Healthy	Frischella perrara
bin9_cov	0	A0005	Pennsylvania	Failed	Frischella perrara
bin9_cov	0	A0008	Pennsylvania	Healthy	Frischella perrara
bin9_cov	0	A0012	Pennsylvania	Failed	Frischella perrara
bin9_cov	0	A0013	Pennsylvania	Healthy	Frischella perrara
bin9_cov	0	A0014	Pennsylvania	Failed	Frischella perrara
bin9_cov	0	A0019	Pennsylvania	Failed	Frischella perrara
bin9_cov	0	A0021	Pennsylvania	Healthy	Frischella perrara
bin9_cov	0.0948145	A0029	British_Columbia	Failed	Frischella perrara
bin9_cov	0.0483565	A0032	British_Columbia	Healthy	Frischella perrara
bin9_cov	0.0383551	A0036	British_Columbia	Failed	Frischella perrara
bin9_cov	0.00547774	A0037	British_Columbia	Failed	Frischella perrara
bin9_cov	0.0359829	A0038	British_Columbia	Failed	Frischella perrara
bin9_cov	0.002929	A0040	British_Columbia	Healthy	Frischella perrara
bin9_cov	0.00892324	A0041	British_Columbia	Healthy	Frischella perrara
bin9_cov	0	A0049	British_Columbia	Failed	Frischella perrara
bin9_cov	0	A0059	British_Columbia	Healthy	Frischella perrara
bin9_cov	14.2699	A0063	British_Columbia	Healthy	Frischella perrara

## Sheet: Table S5
Table S5: vOTUs recovered from the metagenomic samples and statistics on completeness and host prediction.
vOTU_contigID	contig_length	provirus	proviral_length	gene_count	viral_genes	host_genes	checkv_quality	completeness	Taxa_genomad	Host_iphop	Bacteria_bin	Host_crispr	Host_blastn	Host_sumary_all_methods
k141_104837	930	No	NA	2	1	0	Low-quality	1.39	Caudoviricetes	na	na	Klebsiella pneumoniae	na	Enterobacteriaceae
k141_107259	2848	No	NA	4	0	0	Not-determined	NA	Caudoviricetes	na	na	na	na	na
k141_109016	8409	No	NA	11	4	0	Low-quality	10.13	Caudoviricetes	na	na	na	na	na
k141_116017	4109	No	NA	7	1	0	Low-quality	6.17	Caudoviricetes	na	na	Klebsiella pneumoniae	na	Enterobacteriaceae
k141_117153	615	No	NA	1	1	0	Low-quality	1.3	na	na	na	na	na	na
k141_119127	1225	No	NA	1	1	0	Low-quality	2.31	Caudoviricetes	na	na	na	na	na
k141_125675	5438	No	NA	8	1	0	Low-quality	7.23	Caudoviricetes	na	na	na	na	na
k141_126306	1160	No	NA	2	2	0	Low-quality	2.62	Caudoviricetes	na	na	na	na	na
k141_128970	1696	No	NA	3	1	0	Low-quality	4.15	Caudoviricetes	na	na	na	na	na
k141_13737	1177	No	NA	2	2	0	Low-quality	2.53	Caudoviricetes	na	na	na	Lactobacillus kunkeei	Lactobacillaceae
k141_151654	980	No	NA	1	0	0	Not-determined	NA	Caudoviricetes	na	na	na	na	na
k141_153223	1446	No	NA	1	0	0	Not-determined	NA	Caudoviricetes	na	na	na	na	na
k141_162466	1120	No	NA	2	2	0	Low-quality	1.79	Caudoviricetes	na	na	na	na	na
k141_169038	859	No	NA	1	1	0	Low-quality	0.7	Caudoviricetes	na	na	na	na	na
k141_169362	2649	No	NA	1	0	0	Not-determined	NA	Caudoviricetes	na	na	na	na	na
k141_17061	1007	No	NA	1	1	0	Low-quality	0.36	Caudoviricetes	na	na	na	na	na
k141_171451	5775	No	NA	3	1	0	Low-quality	7.57	Caudoviricetes	na	na	na	na	na
k141_175566	1806	No	NA	1	1	0	Low-quality	2.38	Caudoviricetes	Lactobacillus	na	na	na	Lactobacillaceae
k141_179622	1663	No	NA	4	1	0	Low-quality	3.5	Caudoviricetes	na	na	na	Lactobacillus sp.	Lactobacillaceae
k141_184979	1343	No	NA	3	2	0	Low-quality	2.84	Caudoviricetes	na	na	na	na	na
k141_191036	524	No	NA	2	0	0	Not-determined	NA	Caudoviricetes	na	na	na	na	na
k141_194165	2964	No	NA	4	0	0	Not-determined	NA	Caudoviricetes	Lactobacillus	na	na	na	Lactobacillaceae
k141_210029	819	No	NA	2	1	0	Low-quality	1.42	Caudoviricetes	na	na	Lactobacillus	na	Lactobacillaceae
k141_212990	7964	No	NA	1	0	0	Not-determined	NA	na	na	na	na	na	na
k141_214399	572	No	NA	2	1	0	Low-quality	0.9	Caudoviricetes	na	na	na	na	na
k141_216760	38813	Yes	16038	37	15	13	Low-quality	37.8	Caudoviricetes	Enterobacteriaceae	BIN 1	na	Enterobacteriaceae	Enterobacteriaceae
k141_243064	11907	No	NA	12	8	0	Low-quality	25.9	Caudoviricetes	Lactobacillus	na	na	Lactobacillus sp.	Lactobacillaceae
k141_246716	988	No	NA	2	1	0	Low-quality	1.9	Caudoviricetes	na	na	na	na	na
k141_247048	988	No	NA	2	1	0	Low-quality	1.89	Caudoviricetes	na	na	na	na	na
k141_249062	1304	No	NA	2	1	0	Low-quality	0.11	Caudoviricetes	na	na	na	na	na
k141_257206	502	No	NA	1	0	0	Low-quality	1.16	na	na	na	na	na	na
k141_257440	502	No	NA	1	0	0	Low-quality	1.16	na	na	na	na	na	na
k141_258246	1526	No	NA	2	1	0	Low-quality	2.62	Caudoviricetes	na	na	na	na	na
k141_276684	575	No	NA	1	1	0	Low-quality	0.86	Caudoviricetes	na	na	na	na	na
k141_283267	2232	No	NA	3	2	0	Low-quality	2.99	Caudoviricetes	na	na	na	na	na
k141_286139	945	No	NA	2	1	0	Low-quality	2	Caudoviricetes	na	na	na	na	na
k141_286220	979	No	NA	2	1	0	Low-quality	2.04	Caudoviricetes	na	na	na	na	na
k141_292224	605	No	NA	1	0	0	Not-determined	NA	na	na	na	na	na	na
k141_297479	1296	No	NA	2	2	0	Low-quality	2.6	Caudoviricetes	na	na	na	na	na
k141_306688	1009	No	NA	2	2	0	Low-quality	2.58	Caudoviricetes	na	na	na	na	na
k141_307956	612	No	NA	2	1	0	Low-quality	0.92	Caudoviricetes	na	na	na	Lactobacillus sp.	Lactobacillaceae
k141_309766	3914	No	NA	4	4	0	Low-quality	8.79	Caudoviricetes	Lactobacillus	na	Lactobacillus apis (bee)	Lactobacillus sp.	Lactobacillaceae
k141_321206	2333	No	NA	3	1	0	Low-quality	2.55	Caudoviricetes	na	na	na	na	na
k141_325449	1835	No	NA	4	2	0	Low-quality	2.01	Caudoviricetes	na	na	na	na	na
k141_340561	663	No	NA	2	0	0	Not-determined	NA	Caudoviricetes	na	na	na	na	na
k141_351386	1160	No	NA	3	2	0	Low-quality	2.03	Caudoviricetes	na	na	na	na	Lactobacillaceae
k141_354026	100439	Yes	34662	105	26	29	Medium-quality	60.46	Caudoviricetes	Lactobacillus	BIN 5	Lactobacillus panisapium (bee)	Lactobacillus panisapium	Lactobacillaceae
k141_35845	3342	No	NA	6	3	0	Low-quality	2.47	Caudoviricetes	na	na	na	na	na
k141_360143	2543	No	NA	5	1	0	Low-quality	1.68	Caudoviricetes	na	na	na	na	na
k141_366417	6497	No	NA	7	2	0	Low-quality	8.36	Caudoviricetes	Chitinophagaceae	na	na	na	Chitinophagaceae
k141_368347	3180	No	NA	5	0	0	Not-determined	NA	na	na	na	na	na	na
k141_378652	1046	No	NA	4	1	0	Low-quality	2.2	Caudoviricetes	na	na	na	na	na
k141_392203	793	No	NA	2	1	0	Low-quality	1.11	Caudoviricetes	na	na	na	Lactobacillus kunkeei	Lactobacillaceae
k141_39338	516	No	NA	1	0	0	Not-determined	NA	na	na	na	na	na	na
k141_408121	42237	No	NA	57	21	2	Complete	100	Caudoviricetes	Lactobacillus	na	na	Lactobacillus	Lactobacillaceae
k141_408579	8803	No	NA	8	2	0	Low-quality	13.59	Caudoviricetes	na	na	Lactobacillus kunkeei (bee)	Apilactobacillus kunkeei	Lactobacillaceae
k141_4176	1986	No	NA	3	1	0	Low-quality	4.13	Caudoviricetes	na	na	Lactobacillus (bee)	Lactobacillus sp.	Lactobacillaceae
k141_421225	2911	No	NA	5	1	0	Low-quality	1.68	Caudoviricetes	na	na	Klebsiella pneumoniae		Enterobacteriaceae
k141_425303	2884	No	NA	4	4	0	Low-quality	3.58	Caudoviricetes	na	na	Klebsiella pneumoniae		Enterobacteriaceae
k141_430963	1190	No	NA	3	1	0	Low-quality	0.51	Caudoviricetes	na	na	na	na	na
k141_443555	511	No	NA	1	1	0	Low-quality	0.11	na	na	na	na	na	na
k141_443597	2994	No	NA	7	0	0	Not-determined	NA	na	na	na	na	na	na
k141_452541	15561	Yes	6978	23	4	10	Low-quality	18.04	Caudoviricetes	na	BIN 1	na	Enterobacteriaceae	Enterobacteriaceae
k141_456794	632	No	NA	1	1	0	Low-quality	1.03	Caudoviricetes	na	na	na	na	na
k141_457701	3033	No	NA	3	2	0	Low-quality	5.75	Caudoviricetes	na	na	na	na	na
k141_48675	694	No	NA	3	3	0	Low-quality	1.47	Caudoviricetes	na	na	na	Lactobacillus sp.	Lactobacillaceae
k141_54960	7299	No	NA	13	1	0	Low-quality	9.56	Caudoviricetes	na	na	na	na	na
k141_57311	1534	No	NA	5	1	0	Low-quality	0.99	Caudoviricetes	na	na	na	Lactobacillus sp.	Lactobacillaceae
k141_5764	645	No	NA	2	1	0	Low-quality	1.11	Caudoviricetes	na	na	na	na	na
k141_67362	2330	No	NA	5	3	0	Low-quality	4.93	Caudoviricetes	na	na	na	na	na
k141_67755	1721	No	NA	5	2	0	Low-quality	1.32	Caudoviricetes	na	na	na	na	na
k141_80201	3421	No	NA	7	0	0	Not-determined	NA	Caudoviricetes	na	na	na	na	na
k141_82111	4871	No	NA	10	3	0	Low-quality	10.4	Caudoviricetes	Lactobacillus	na	na	na	na
k141_92290	20025	No	NA	30	18	2	Low-quality	47.47	Caudoviricetes	na	na	Salmonella enteric	Enterobacteriaceae	Enterobacteriaceae

## Sheet: Table S6
Table S6: Comparison of integrated phage coverage and respective host coverage to test if the phage was being induced.
bac_host_cov	virus_cov	temperate_phage_contig	sample
0	0	k141_216760	A0004
0	0	k141_216760	A0005
0	0	k141_216760	A0008
64.4002	31.6169	k141_216760	A0012
0.00176882	0	k141_216760	A0013
0.0288205	0	k141_216760	A0014
0	0	k141_216760	A0019
0.0015644	0	k141_216760	A0021
0	0	k141_216760	A0029
0	0	k141_216760	A0032
0.0270046	0	k141_216760	A0036
0	0	k141_216760	A0037
0	0	k141_216760	A0038
0.00345977	0	k141_216760	A0040
0	0	k141_216760	A0041
0	0	k141_216760	A0049
0.000173621	0	k141_216760	A0059
0.00837105	0	k141_216760	A0063
0	0	k141_452541	A0004
0	0	k141_452541	A0005
0	0	k141_452541	A0008
64.4002	45.7453	k141_452541	A0012
0.00176882	0	k141_452541	A0013
0.0288205	0	k141_452541	A0014
0	0	k141_452541	A0019
0.0015644	0	k141_452541	A0021
0	0	k141_452541	A0029
0	0	k141_452541	A0032
0.0270046	0	k141_452541	A0036
0	0	k141_452541	A0037
0	0.02213	k141_452541	A0038
0.00345977	0	k141_452541	A0040
0	0	k141_452541	A0041
0	0	k141_452541	A0049
0.000173621	0	k141_452541	A0059
0.00837105	0	k141_452541	A0063
7.55063	0	k141_354026	A0004
0	0	k141_354026	A0005
0	0	k141_354026	A0008
4.11695	0.4813	k141_354026	A0012
1.18751	0.32075	k141_354026	A0013
3.45056	0.75543	k141_354026	A0014
0	0	k141_354026	A0019
1.64675	0.64798	k141_354026	A0021
0.0652688	0	k141_354026	A0029
0.0062171	0	k141_354026	A0032
0.0018129	0	k141_354026	A0036
0	0	k141_354026	A0037
2.00223	0.93864	k141_354026	A0038
0	0	k141_354026	A0040
0.00110404	0	k141_354026	A0041
32.0295	19.6492	k141_354026	A0049
0.0104856	0.00756	k141_354026	A0059
0.0244571	0	k141_354026	A0063

## Sheet: Table S7
Table S7: Ratio of bacteria and phages in the metagenomes.
mean_phage_cov	mean_bac_cov	*ratio_bac/phage	sample	Status
6.72721	4.9799	0.740262	A0029	Failed
13.5921	10.9855	0.808227	A0049	Failed
15.2194	12.4056	0.815118	A0019	Failed
13.007	10.9262	0.840025	A0005	Failed
13.3775	11.2574	0.841517	A0059	Healthy
13.0717	12.1911	0.932633	A0008	Healthy
11.8281	11.2476	0.950922	A0032	Healthy
9.35286	9.41926	1.0071	A0063	Healthy
19.7651	20.6133	1.04291	A0040	Healthy
9.43485	9.9883	1.05866	A0041	Healthy
8.53241	9.12942	1.06997	A0036	Failed
12.2059	13.1939	1.08094	A0012	Failed
13.2335	15.7455	1.18982	A0037	Failed
6.06552	9.15679	1.50965	A0004	Healthy
6.38596	10.6561	1.66868	A0038	Failed
3.91592	8.62918	2.20361	A0014	Failed
4.38989	9.96404	2.26977	A0013	Healthy
3.26516	8.6013	2.63427	A0021	Healthy
* 1> have more bacteria, <1 have more phage

## Sheet: Table S8
Table S8: Proportion of total reads from each sample mapping to each MAGs.
green bold = candidate core bacterial MAGs
sample	bin	reads MAG	reads total	percentage_MAG	status	taxa	genome_compl
A0005	bin_queen.1.fa_headers_depth	12818	14994330	0.085483	Failed	Enterobacteriaceae	90.23
A0012	bin_queen.1.fa_headers_depth	686997	16417626	4.18451	Failed	Enterobacteriaceae	90.23
A0014	bin_queen.1.fa_headers_depth	11453	13145592	0.0871273	Failed	Enterobacteriaceae	90.23
A0019	bin_queen.1.fa_headers_depth	14647	17631374	0.0830752	Failed	Enterobacteriaceae	90.23
A0029	bin_queen.1.fa_headers_depth	5817	7408915	0.0785083	Failed	Enterobacteriaceae	90.23
A0036	bin_queen.1.fa_headers_depth	12988	16375042	0.0793146	Failed	Enterobacteriaceae	90.23
A0037	bin_queen.1.fa_headers_depth	18033	23295360	0.0774081	Failed	Enterobacteriaceae	90.23
A0038	bin_queen.1.fa_headers_depth	13964	17795383	0.078467	Failed	Enterobacteriaceae	90.23
A0049	bin_queen.1.fa_headers_depth	13891	16882003	0.0822817	Failed	Enterobacteriaceae	90.23
A0004	bin_queen.1.fa_headers_depth	12190	14772849	0.0825142	Healthy	Enterobacteriaceae	90.23
A0008	bin_queen.1.fa_headers_depth	16448	19273248	0.085339	Healthy	Enterobacteriaceae	90.23
A0013	bin_queen.1.fa_headers_depth	15342	17550324	0.0874183	Healthy	Enterobacteriaceae	90.23
A0021	bin_queen.1.fa_headers_depth	11789	13724538	0.0858958	Healthy	Enterobacteriaceae	90.23
A0032	bin_queen.1.fa_headers_depth	14452	19183833	0.0753332	Healthy	Enterobacteriaceae	90.23
A0040	bin_queen.1.fa_headers_depth	26979	33468143	0.0806098	Healthy	Enterobacteriaceae	90.23
A0041	bin_queen.1.fa_headers_depth	12517	16881316	0.0741482	Healthy	Enterobacteriaceae	90.23
A0059	bin_queen.1.fa_headers_depth	13402	16071208	0.0833895	Healthy	Enterobacteriaceae	90.23
A0063	bin_queen.1.fa_headers_depth	14935	17953947	0.0831867	Healthy	Enterobacteriaceae	90.23
A0005	bin_queen.10.fa_headers_depth	2970	14994330	0.0198089	Failed	Apilactobacillus	56.33
A0012	bin_queen.10.fa_headers_depth	3230	16417626	0.0196767	Failed	Apilactobacillus	56.33
A0014	bin_queen.10.fa_headers_depth	2242	13145592	0.0170574	Failed	Apilactobacillus	56.33
A0019	bin_queen.10.fa_headers_depth	3305	17631374	0.0187437	Failed	Apilactobacillus	56.33
A0029	bin_queen.10.fa_headers_depth	1344	7408915	0.0181465	Failed	Apilactobacillus	56.33
A0036	bin_queen.10.fa_headers_depth	3576	16375042	0.0218387	Failed	Apilactobacillus	56.33
A0037	bin_queen.10.fa_headers_depth	49991	23295360	0.214595	Failed	Apilactobacillus	56.33
A0038	bin_queen.10.fa_headers_depth	3069	17795383	0.0172485	Failed	Apilactobacillus	56.33
A0049	bin_queen.10.fa_headers_depth	20399	16882003	0.120831	Failed	Apilactobacillus	56.33
A0004	bin_queen.10.fa_headers_depth	4113	14772849	0.0278407	Healthy	Apilactobacillus	56.33
A0008	bin_queen.10.fa_headers_depth	11653	19273248	0.0604615	Healthy	Apilactobacillus	56.33
A0013	bin_queen.10.fa_headers_depth	3089	17550324	0.0176016	Healthy	Apilactobacillus	56.33
A0021	bin_queen.10.fa_headers_depth	3178	13724538	0.0231542	Healthy	Apilactobacillus	56.33
A0032	bin_queen.10.fa_headers_depth	4133	19183833	0.0215427	Healthy	Apilactobacillus	56.33
A0040	bin_queen.10.fa_headers_depth	6216	33468143	0.0185716	Healthy	Apilactobacillus	56.33
A0041	bin_queen.10.fa_headers_depth	3109	16881316	0.0184151	Healthy	Apilactobacillus	56.33
A0059	bin_queen.10.fa_headers_depth	22691	16071208	0.14119	Healthy	Apilactobacillus	56.33
A0063	bin_queen.10.fa_headers_depth	3273	17953947	0.0182283	Healthy	Apilactobacillus	56.33
A0005	bin_queen.11.fa_headers_depth	12353	14994330	0.0823845	Failed	Bifidobacterium	61.77
A0012	bin_queen.11.fa_headers_depth	13078	16417626	0.0796589	Failed	Bifidobacterium	61.77
A0014	bin_queen.11.fa_headers_depth	10680	13145592	0.0812424	Failed	Bifidobacterium	61.77
A0019	bin_queen.11.fa_headers_depth	15831	17631374	0.0897911	Failed	Bifidobacterium	61.77
A0029	bin_queen.11.fa_headers_depth	8142	7408915	0.109899	Failed	Bifidobacterium	61.77
A0036	bin_queen.11.fa_headers_depth	17478	16375042	0.106735	Failed	Bifidobacterium	61.77
A0037	bin_queen.11.fa_headers_depth	22527	23295360	0.0967012	Failed	Bifidobacterium	61.77
A0038	bin_queen.11.fa_headers_depth	76826	17795383	0.431718	Failed	Bifidobacterium	61.77
A0049	bin_queen.11.fa_headers_depth	18010	16882003	0.10668	Failed	Bifidobacterium	61.77
A0004	bin_queen.11.fa_headers_depth	12271	14772849	0.0830618	Healthy	Bifidobacterium	61.77
A0008	bin_queen.11.fa_headers_depth	16314	19273248	0.0846474	Healthy	Bifidobacterium	61.77
A0013	bin_queen.11.fa_headers_depth	14422	17550324	0.0821723	Healthy	Bifidobacterium	61.77
A0021	bin_queen.11.fa_headers_depth	11121	13724538	0.0810279	Healthy	Bifidobacterium	61.77
A0032	bin_queen.11.fa_headers_depth	20212	19183833	0.105357	Healthy	Bifidobacterium	61.77
A0040	bin_queen.11.fa_headers_depth	37321	33468143	0.111512	Healthy	Bifidobacterium	61.77
A0041	bin_queen.11.fa_headers_depth	18524	16881316	0.109731	Healthy	Bifidobacterium	61.77
A0059	bin_queen.11.fa_headers_depth	17038	16071208	0.106014	Healthy	Bifidobacterium	61.77
A0063	bin_queen.11.fa_headers_depth	22710	17953947	0.126489	Healthy	Bifidobacterium	61.77
A0005	bin_queen.12.fa_headers_depth	42008	14994330	0.280159	Failed	Commensalibacter	85.56
A0012	bin_queen.12.fa_headers_depth	79366	16417626	0.483418	Failed	Commensalibacter	85.56
A0014	bin_queen.12.fa_headers_depth	53854	13145592	0.409675	Failed	Commensalibacter	85.56
A0019	bin_queen.12.fa_headers_depth	77966	17631374	0.442199	Failed	Commensalibacter	85.56
A0029	bin_queen.12.fa_headers_depth	57735	7408915	0.779269	Failed	Commensalibacter	85.56
A0036	bin_queen.12.fa_headers_depth	66985	16375042	0.409066	Failed	Commensalibacter	85.56
A0037	bin_queen.12.fa_headers_depth	178523	23295360	0.766346	Failed	Commensalibacter	85.56
A0038	bin_queen.12.fa_headers_depth	72264	17795383	0.406083	Failed	Commensalibacter	85.56
A0049	bin_queen.12.fa_headers_depth	60966	16882003	0.361127	Failed	Commensalibacter	85.56
A0004	bin_queen.12.fa_headers_depth	51242	14772849	0.346867	Healthy	Commensalibacter	85.56
A0008	bin_queen.12.fa_headers_depth	71273	19273248	0.369804	Healthy	Commensalibacter	85.56
A0013	bin_queen.12.fa_headers_depth	56895	17550324	0.324183	Healthy	Commensalibacter	85.56
A0021	bin_queen.12.fa_headers_depth	47218	13724538	0.344037	Healthy	Commensalibacter	85.56
A0032	bin_queen.12.fa_headers_depth	51142	19183833	0.266591	Healthy	Commensalibacter	85.56
A0040	bin_queen.12.fa_headers_depth	248983	33468143	0.74394	Healthy	Commensalibacter	85.56
A0041	bin_queen.12.fa_headers_depth	45090	16881316	0.267098	Healthy	Commensalibacter	85.56
A0059	bin_queen.12.fa_headers_depth	109264	16071208	0.679874	Healthy	Commensalibacter	85.56
A0063	bin_queen.12.fa_headers_depth	76674	17953947	0.42706	Healthy	Commensalibacter	85.56
A0005	bin_queen.2.fa_headers_depth	30494	14994330	0.203372	Failed	Lactobacillus	55.51
A0012	bin_queen.2.fa_headers_depth	44470	16417626	0.270864	Failed	Lactobacillus	55.51
A0014	bin_queen.2.fa_headers_depth	27412	13145592	0.208528	Failed	Lactobacillus	55.51
A0019	bin_queen.2.fa_headers_depth	36047	17631374	0.204449	Failed	Lactobacillus	55.51
A0029	bin_queen.2.fa_headers_depth	14879	7408915	0.200824	Failed	Lactobacillus	55.51
A0036	bin_queen.2.fa_headers_depth	34102	16375042	0.208258	Failed	Lactobacillus	55.51
A0037	bin_queen.2.fa_headers_depth	141737	23295360	0.608434	Failed	Lactobacillus	55.51
A0038	bin_queen.2.fa_headers_depth	79649	17795383	0.447581	Failed	Lactobacillus	55.51
A0049	bin_queen.2.fa_headers_depth	45419	16882003	0.269037	Failed	Lactobacillus	55.51
A0004	bin_queen.2.fa_headers_depth	33748	14772849	0.228444	Healthy	Lactobacillus	55.51
A0008	bin_queen.2.fa_headers_depth	39283	19273248	0.203822	Healthy	Lactobacillus	55.51
A0013	bin_queen.2.fa_headers_depth	38448	17550324	0.219072	Healthy	Lactobacillus	55.51
A0021	bin_queen.2.fa_headers_depth	27913	13724538	0.203382	Healthy	Lactobacillus	55.51
A0032	bin_queen.2.fa_headers_depth	38165	19183833	0.198943	Healthy	Lactobacillus	55.51
A0040	bin_queen.2.fa_headers_depth	68145	33468143	0.203612	Healthy	Lactobacillus	55.51
A0041	bin_queen.2.fa_headers_depth	33717	16881316	0.19973	Healthy	Lactobacillus	55.51
A0059	bin_queen.2.fa_headers_depth	173991	16071208	1.08263	Healthy	Lactobacillus	55.51
A0063	bin_queen.2.fa_headers_depth	38274	17953947	0.213178	Healthy	Lactobacillus	55.51
A0005	bin_queen.5.fa_headers_depth	10554	14994330	0.0703873	Failed	Lactobacillus	48.1
A0012	bin_queen.5.fa_headers_depth	26915	16417626	0.163938	Failed	Lactobacillus	48.1
A0014	bin_queen.5.fa_headers_depth	19786	13145592	0.150516	Failed	Lactobacillus	48.1
A0019	bin_queen.5.fa_headers_depth	12208	17631374	0.0692413	Failed	Lactobacillus	48.1
A0029	bin_queen.5.fa_headers_depth	5764	7408915	0.0778017	Failed	Lactobacillus	48.1
A0036	bin_queen.5.fa_headers_depth	12083	16375042	0.0737867	Failed	Lactobacillus	48.1
A0037	bin_queen.5.fa_headers_depth	21242	23295360	0.0911864	Failed	Lactobacillus	48.1
A0038	bin_queen.5.fa_headers_depth	31892	17795383	0.179213	Failed	Lactobacillus	48.1
A0049	bin_queen.5.fa_headers_depth	144359	16882003	0.855106	Failed	Lactobacillus	48.1
A0004	bin_queen.5.fa_headers_depth	36273	14772849	0.245536	Healthy	Lactobacillus	48.1
A0008	bin_queen.5.fa_headers_depth	12792	19273248	0.0663702	Healthy	Lactobacillus	48.1
A0013	bin_queen.5.fa_headers_depth	17152	17550324	0.0977304	Healthy	Lactobacillus	48.1
A0021	bin_queen.5.fa_headers_depth	15661	13724538	0.114112	Healthy	Lactobacillus	48.1
A0032	bin_queen.5.fa_headers_depth	14278	19183833	0.0744257	Healthy	Lactobacillus	48.1
A0040	bin_queen.5.fa_headers_depth	24058	33468143	0.071883	Healthy	Lactobacillus	48.1
A0041	bin_queen.5.fa_headers_depth	13299	16881316	0.0787776	Healthy	Lactobacillus	48.1
A0059	bin_queen.5.fa_headers_depth	28779	16071208	0.179069	Healthy	Lactobacillus	48.1
A0063	bin_queen.5.fa_headers_depth	13656	17953947	0.0760585	Healthy	Lactobacillus	48.1
A0005	bin_queen.7.fa_headers_depth	27411	14994330	0.182809	Failed	Bombella	95.82
A0012	bin_queen.7.fa_headers_depth	16144	16417626	0.0983309	Failed	Bombella	95.82
A0014	bin_queen.7.fa_headers_depth	12815	13145592	0.0974829	Failed	Bombella	95.82
A0019	bin_queen.7.fa_headers_depth	23022	17631374	0.130574	Failed	Bombella	95.82
A0029	bin_queen.7.fa_headers_depth	7378	7408915	0.0995808	Failed	Bombella	95.82
A0036	bin_queen.7.fa_headers_depth	18206	16375042	0.111182	Failed	Bombella	95.82
A0037	bin_queen.7.fa_headers_depth	288225	23295360	1.23726	Failed	Bombella	95.82
A0038	bin_queen.7.fa_headers_depth	18236	17795383	0.102477	Failed	Bombella	95.82
A0049	bin_queen.7.fa_headers_depth	35293	16882003	0.209057	Failed	Bombella	95.82
A0004	bin_queen.7.fa_headers_depth	15866	14772849	0.107396	Healthy	Bombella	95.82
A0008	bin_queen.7.fa_headers_depth	20483	19273248	0.106275	Healthy	Bombella	95.82
A0013	bin_queen.7.fa_headers_depth	17825	17550324	0.101565	Healthy	Bombella	95.82
A0021	bin_queen.7.fa_headers_depth	15644	13724538	0.113983	Healthy	Bombella	95.82
A0032	bin_queen.7.fa_headers_depth	23660	19183833	0.123332	Healthy	Bombella	95.82
A0040	bin_queen.7.fa_headers_depth	32533	33468143	0.0972044	Healthy	Bombella	95.82
A0041	bin_queen.7.fa_headers_depth	22115	16881316	0.131003	Healthy	Bombella	95.82
A0059	bin_queen.7.fa_headers_depth	22634	16071208	0.140836	Healthy	Bombella	95.82
A0063	bin_queen.7.fa_headers_depth	23769	17953947	0.132388	Healthy	Bombella	95.82
A0005	bin_queen.9.fa_headers_depth	2201	14994330	0.0146785	Failed	Frischella perrara	31.9
A0012	bin_queen.9.fa_headers_depth	2434	16417626	0.0148255	Failed	Frischella perrara	31.9
A0014	bin_queen.9.fa_headers_depth	2115	13145592	0.0160925	Failed	Frischella perrara	31.9
A0019	bin_queen.9.fa_headers_depth	2672	17631374	0.0151558	Failed	Frischella perrara	31.9
A0029	bin_queen.9.fa_headers_depth	1094	7408915	0.0147617	Failed	Frischella perrara	31.9
A0036	bin_queen.9.fa_headers_depth	2374	16375042	0.014499	Failed	Frischella perrara	31.9
A0037	bin_queen.9.fa_headers_depth	3945	23295360	0.0169348	Failed	Frischella perrara	31.9
A0038	bin_queen.9.fa_headers_depth	2544	17795383	0.0142978	Failed	Frischella perrara	31.9
A0049	bin_queen.9.fa_headers_depth	2509	16882003	0.0148601	Failed	Frischella perrara	31.9
A0004	bin_queen.9.fa_headers_depth	2488	14772849	0.0168419	Healthy	Frischella perrara	31.9
A0008	bin_queen.9.fa_headers_depth	3080	19273248	0.0159812	Healthy	Frischella perrara	31.9
A0013	bin_queen.9.fa_headers_depth	2650	17550324	0.0150982	Healthy	Frischella perrara	31.9
A0021	bin_queen.9.fa_headers_depth	2148	13724538	0.0156486	Healthy	Frischella perrara	31.9
A0032	bin_queen.9.fa_headers_depth	2729	19183833	0.0142232	Healthy	Frischella perrara	31.9
A0040	bin_queen.9.fa_headers_depth	4784	33468143	0.014294	Healthy	Frischella perrara	31.9
A0041	bin_queen.9.fa_headers_depth	2237	16881316	0.0132512	Healthy	Frischella perrara	31.9
A0059	bin_queen.9.fa_headers_depth	2675	16071208	0.0166439	Healthy	Frischella perrara	31.9
A0063	bin_queen.9.fa_headers_depth	26348	17953947	0.146752	Healthy	Frischella perrara	31.9
